# Supplementary material for: Metabolomics insights into the interaction between Pseudomonas plecoglossicida and Epinephelus coioides
Source: Sci Rep. 2022 Aug 3;12:13309. doi: 10.1038/s41598-022-17387-6 (PMC9349296; doi:10.1038/s41598-022-17387-6)
Supplement: Supplementary file 2 — Supplementary Table S1. [file 41598_2022_17387_MOESM2_ESM.xlsx]

## Sheet: Table S1
Table S1. Information of metabolites.
Metabolites	Analysis mode	m/z(Da)	tR(min)	PBS6							PBS12							PBS24							PBS48							PBS72							PBS96							wt6
				PBS6-1	PBS6-2	PBS6-3	PBS6-4	PBS6-5	PBS6-6	PBS6-7	PBS12-1	PBS12-2	PBS12-3	PBS12-4	PBS12-5	PBS12-6	PBS12-7	PBS24-1	PBS24-2	PBS24-3	PBS24-4	PBS24-5	PBS24-6	PBS24-7	PBS48-1	PBS48-2	PBS48-3	PBS48-4	PBS48-5	PBS48-6	PBS48-7	PBS72-1	PBS72-2	PBS72-3	PBS72-4	PBS72-5	PBS72-6	PBS72-7	PBS96-1	PBS96-2	PBS96-3	PBS96-4	PBS96-5	PBS96-6	PBS96-7	wt6-1	wt6-2	wt6-3	wt6-4
PC 36:2	pos	786.601	24.2022	0.103613	0.0808026	0.119425	0.140074	0.0650015	0.0445047	0.0962931	0.0507883	0.146693	0.139819	0.128321	0.141135	0.190937	0.131457	0.149994	0.151625	0.145764	0.162354	0.170192	0.0912508	0.167417	0.191731	0.187645	0.12715	0.134373	0.150502	0.12964	0.124367	0.191296	0.0603685	0.141736	0.109856	0.120666	0.0665652	0.058525	0.133488	0.284868	0.108743	0.0807266	0.0868181	0.177935	0.101993	0.188414	0.213709	0.371036	0.305458
Carnitine C6:0	pos	260.186	5.99	0.00706887	0.00600551	0.00255997	0.00674663	0.00046499	0.00229527	0.00740209	0.0259271	0.0121667	0.00489453	0.00198723	0.00142474	0.00652427	0.00563861	0.00122672	0.00490822	0.011856	0.00205231	0.00126422	0.000783266	0.00158049	0.00231961	0.00989249	0.00141134	0.015624	0.0091652	0.0068715	0.00271961	0.0020488	0.00612338	0.00172443	0.000574918	0.0179823	0.00230618	0.00273807	0.01385	0.0109381	0.0245837	0.0125376	0.0217477	0.0124476	0.0302062	0.00978307	0.00846864	0.00273515	0.000875409
PC 38:5-2	pos	808.582	24.2016	0.0270268	0.0236936	0.0418619	0.0451068	0.0290348	0.0199744	0.0393846	0.0238883	0.041486	0.0471182	0.0462707	0.0394366	0.0683888	0.0477221	0.0528231	0.0456726	0.0430382	0.0449263	0.0599824	0.0280356	0.05163	0.0504509	0.04838	0.0344308	0.0371402	0.0388591	0.0370478	0.0408705	0.0712893	0.0250684	0.0500856	0.0395	0.0515268	0.0310365	0.0263162	0.0481342	0.0870132	0.0382548	0.0303728	0.0328457	0.0513795	0.030794	0.0584129	0.0539335	0.125611	0.096347
methionine	pos	150.058	0.928802	2.36673	2.87545	2.65468	6.60191	1.61245	5.11855	3.39281	5.34622	6.27298	2.37671	2.27918	9.37263	2.32496	2.41963	5.76986	4.46745	5.46471	4.28272	3.7264	6.19539	3.34574	4.07637	4.13366	7.22452	7.83406	4.823	6.10604	3.82638	2.40054	3.78011	3.83081	3.60666	5.29492	2.53394	8.55977	3.58745	6.94184	3.25613	8.05518	6.1316	7.41509	7.65403	2.21955	3.63203	3.68964	3.67031
Leucine	pos	132.102	1.06698	18.2365	22.226	20.1857	40.0122	9.35843	29.812	25.727	33.5936	42.0296	19.0787	19.1186	57.7556	19.9181	20.216	38.4173	28.2244	41.6275	29.2631	25.0634	39.2925	24.2153	27.8783	30.0829	47.0915	48.5493	29.1529	41.8754	30.7341	18.8626	19.3279	26.9209	17.7982	36.9052	14.4515	50.3334	28.766	43.5267	24.0793	48.1639	36.1797	58.7024	46.794	21.516	29.8815	34.2539	23.9565
Isoleucine	pos	132.102	1.01	1.7959	2.91134	2.16276	6.18261	1.52408	5.37415	3.57437	4.82941	6.65654	2.8706	2.21645	8.72273	2.05666	2.58672	4.72225	4.70201	6.62342	4.2337	3.17544	6.11972	3.24212	4.7072	4.42292	7.64985	6.86575	4.02758	6.62484	4.43314	2.15491	3.69834	2.87494	3.29536	3.87319	2.80761	8.8969	3.88874	3.52353	3.43158	8.13466	5.79887	5.76605	8.22455	2.07577	3.67365	2.16901	2.48309
Fatty amine C18:0	pos	284.295	19.3595	0.957939	1.03675	1.11202	1.47057	1.29179	1.60022	1.13689	1.45382	1.2363	1.22543	0.993711	1.42392	1.29408	1.33266	1.12039	1.13731	1.22332	1.27338	1.15023	1.18718	1.19744	1.10573	1.85955	1.15355	1.01517	1.53849	1.53899	1.61242	1.54022	1.18931	1.32368	1.15202	1.17833	1.50034	1.35036	1.90525	1.65633	1.19421	1.54539	1.99792	1.48325	1.62781	1.25317	2.08831	1.85619	1.40656
PC 32:1	pos	732.554	23.2014	0.519281	0.406603	0.452864	0.872855	0.197915	0.328737	0.408777	0.341675	0.932843	0.551209	0.440599	1.0623	0.632014	0.515409	0.758425	0.815159	0.970034	0.898419	0.748828	0.650792	0.740528	1.12732	1.41347	0.982622	0.686971	0.751434	1.00775	0.696671	0.630586	0.416333	0.608567	0.41263	0.657571	0.274146	0.444881	0.829004	0.919489	0.550169	0.706312	0.582387	0.772811	0.991921	0.550567	0.791847	0.560327	0.859483
LPE 16:0 sn-1	pos	454.293	15.3073	0.292933	0.251296	0.354424	1.30903	0.556053	0.932701	1.07887	1.22528	0.541818	0.294316	0.111947	0.793891	0.295005	0.252486	0.477181	0.620437	0.764479	0.712529	0.548411	0.764425	0.494355	0.656958	0.75662	1.24155	1.63054	0.33894	0.816151	0.291608	0.504911	1.07946	0.557935	1.02483	0.614861	1.05626	1.14442	0.864265	1.8488	1.59616	1.56895	2.02131	2.17162	1.51608	0.293381	0.760486	0.123679	0.465142
Fatty amine C18:2	pos	280.263	17.33	0.602646	0.65974	0.740028	0.867663	0.771006	0.965141	0.671076	0.715856	0.71584	0.7056	0.638802	0.741707	0.7364	0.772005	0.743422	0.685757	0.762912	0.767456	0.539608	0.660825	0.591993	0.720155	0.658574	0.709164	0.612874	0.711741	0.844737	0.719489	0.646223	0.860793	0.888774	0.733694	0.728327	0.786042	0.908953	1.12442	0.971145	0.719831	0.708732	1.0113	0.701841	0.87358	0.715891	0.936517	1.04558	0.880897
N-Acetylneuraminic acid	pos	310.11	0.719319	0.12067	0.182291	0.183412	0.1723	0.12954	0.11971	0.220979	0.144163	0.188697	0.122978	0.093793	0.205827	0.19471	0.189465	0.22765	0.18344	0.203699	0.261032	0.22463	0.13621	0.201367	0.232969	0.190287	0.131333	0.0754685	0.0669467	0.207714	0.158149	0.140614	0.152098	0.17818	0.101128	0.0833192	0.125254	0.217169	0.132145	0.0961137	0.197768	0.154886	0.130956	0.148366	0.123902	0.118304	0.20618	0.122149	0.192523
L-Lysine	pos	147.113	0.62	1.98483	4.07616	3.50793	4.69508	1.70405	2.72226	4.13118	4.57397	8.74876	1.344	2.87037	2.53674	3.06547	4.11998	2.6634	3.20376	3.6638	2.68306	4.10987	8.70401	3.9182	2.90278	2.79253	8.70809	5.1835	2.58828	5.46769	3.95607	2.01165	1.04194	3.90771	1.63487	4.10308	2.486	8.18975	4.04764	6.4027	4.86141	8.86851	5.15515	12.2286	9.08423	1.76499	2.34889	4.32484	2.19345
PC 36:3	pos	784.585	23.6053	0.0366779	0.0288831	0.0223319	0.0478171	0.0147041	0.0197291	0.0360445	0.0184764	0.0762786	0.0468302	0.0329486	0.0791898	0.0392265	0.0277146	0.0350791	0.0660759	0.062484	0.062388	0.0379772	0.0436211	0.0507047	0.091173	0.0865348	0.0828851	0.0626069	0.0820713	0.0826502	0.0461827	0.0419914	0.0374891	0.0457669	0.0316006	0.0386967	0.0284665	0.0239956	0.0550496	0.0717386	0.0400993	0.0375452	0.0516544	0.0626169	0.0615025	0.0308973	0.044387	0.0292903	0.0587216
Cytidine-3(2)-Monophisphoric acid	pos	324.058	0.73089	1.91872	2.94838	3.24801	4.44577	4.40625	8.56848	3.30145	6.14883	2.8945	2.23644	2.21009	3.02116	2.99775	2.3968	2.71592	5.18333	2.91057	2.39684	2.33248	2.39033	2.20208	3.35018	2.73297	3.00281	3.18991	3.12356	2.55205	1.96567	2.62602	3.88645	4.23077	3.51732	3.85579	1.926	7.27597	2.0671	5.23799	2.51907	5.10865	2.38993	3.44723	2.16615	2.32802	2.51502	2.25944	2.52838
γ-Glu-Leu	pos	261.144	2.92425	0.181127	0.189189	0.302393	0.781993	0.065189	0.520813	0.602955	0.221825	0.703429	0.172206	0.169273	0.853965	0.34186	0.419797	0.335091	0.5156	0.578111	0.226002	0.205725	0.32414	0.190736	0.153667	0.171643	0.538888	0.694683	0.181062	0.383621	0.514507	0.131965	0.172316	0.211521	0.153547	0.600194	0.144123	0.519601	0.182322	0.203966	0.0957503	0.192672	0.139558	0.481949	0.272152	0.437523	0.421517	0.303841	0.167683
LPE 20:5	pos	500.277	14.0933	0.0166902	0.0141639	0.0100426	0.461522	0.149303	0.306363	0.218762	0.196685	0.0805264	0.0410465	0.00922807	0.127822	0.015517	0.0134934	0.0288819	0.0652813	0.107079	0.0476447	0.0249855	0.0566248	0.0292831	0.125795	0.0948796	0.0790785	0.127936	0.141213	0.0748349	0.0248925	0.109145	0.576295	0.22718	0.560912	0.190697	0.355558	0.335461	0.254459	0.313119	0.152049	0.263972	0.274106	0.345837	0.3572	0.0147197	0.024918	0.00845871	0.0581287
PC 34:2	pos	758.569	23.4089	0.214391	0.19849	0.210313	0.357664	0.0983762	0.147713	0.250421	0.155296	0.515136	0.294201	0.161535	0.47314	0.306769	0.2327	0.304126	0.362941	0.426858	0.405074	0.29169	0.260048	0.398191	0.530963	0.53144	0.300136	0.361746	0.39553	0.420308	0.342175	0.251479	0.17686	0.365013	0.168714	0.26659	0.278534	0.158099	0.295224	0.364143	0.261127	0.28293	0.304644	0.376638	0.366842	0.234602	0.360689	0.227228	0.362492
Carnitine C4:0	pos	232.154	1.97634	0.123703	0.114436	0.0529166	0.161787	0.0561942	0.0708213	0.111017	0.13037	0.0662693	0.0825253	0.051166	0.0615611	0.0784049	0.0926922	0.070249	0.0498501	0.1783	0.0359392	0.0495144	0.0336431	0.0467903	0.117419	0.111924	0.0799762	0.145909	0.0753765	0.068393	0.0617461	0.0502242	0.0514623	0.0362059	0.0400717	0.125197	0.0829367	0.0780088	0.0645258	0.104689	0.0826123	0.0719494	0.115404	0.110028	0.0771053	0.14602	0.0815207	0.208835	0.0400315
LPE 22:6	pos	526.293	14.8833	0.0462505	0.041432	0.0402251	1.38071	0.661949	0.930301	0.800252	0.648081	0.217614	0.114309	0.0311696	0.386869	0.0568223	0.0428502	0.0881805	0.177577	0.333415	0.138867	0.0845277	0.203815	0.0865651	0.450866	0.299693	0.250881	0.356769	0.425576	0.210075	0.0727339	0.304029	1.90162	0.748477	1.67101	0.470583	1.22824	1.13282	0.75317	0.855257	0.477406	0.775294	0.653762	1.05274	1.02118	0.0520663	0.0732498	0.0276967	0.247397
SM 36:1 (SM(d18:1/18:0))	pos	731.606	23.1249	0.022761	0.0224289	0.0253216	0.0580902	0.0215344	0.0386911	0.048247	0.0466818	0.0465559	0.0331655	0.0343651	0.0488015	0.0216871	0.0262737	0.0370664	0.060408	0.0499293	0.0494681	0.0317293	0.0335795	0.0334583	0.0525205	0.0563849	0.0573894	0.0476235	0.0273908	0.0360623	0.0319383	0.0253371	0.0347547	0.0318357	0.0402284	0.0320791	0.0317867	0.0621601	0.0402085	0.0375245	0.0267509	0.087718	0.0543014	0.0314184	0.0661553	0.0197137	0.0415639	0.0179622	0.0332022
Asp Val	pos	233.108	0.937159	0.137629	0.174891	0.119031	0.275532	0.24948	0.738	0.163839	0.18395	0.301639	0.263208	0.150589	0.355515	0.239157	0.178182	0.308894	0.216946	0.448945	0.276228	0.285706	0.127079	0.231431	0.102005	0.137056	0.206664	0.364836	0.155526	0.214842	0.233164	0.150032	0.59308	0.0585855	0.267096	0.371755	0.114839	0.643957	0.19392	0.172235	0.285945	0.241414	0.125241	0.285697	0.323335	0.407039	0.254622	0.0751807	0.128487
Dl-Norleucine or valine or betaine	pos	118.086	0.732818	53.2965	10.5825	28.544	31.6691	9.4892	17.9647	27.2898	24.7397	18.8267	11.838	10.8322	26.7483	38.0561	36.0964	22.6828	17.7613	17.1037	23.1982	63.505	17.7724	54.8245	24.2321	28.6485	31.2509	32.7207	14.0231	33.0762	12.3941	23.6051	12.25	34.1531	10.7673	39.3579	17.5786	19.1105	10.8986	18.8504	30.786	18.6604	18.2472	34.2218	19.7182	16.5269	27.0216	76.2139	19.803
2'-Deoxyguanosine	pos	268.104	0.932732	0.12493	0.465492	0.126667	0.239519	0.141816	0.324753	0.166389	0.207451	0.22052	0.137272	0.130202	0.171878	0.177853	0.116542	0.244692	0.18929	0.290884	0.166542	0.278357	0.245457	0.241514	0.29337	0.276792	0.267741	0.178959	0.224598	0.10371	0.0842782	0.139058	0.126048	0.0737221	0.0865705	0.186058	0.268483	0.133191	0.174049	0.174932	0.701369	0.215395	0.179537	0.244338	0.176285	0.291138	0.569065	0.219583	0.355119
LPC 20:3	pos	546.356	15.3567	0.0376802	0.0516054	0.010328	0.407473	0.0754321	0.401693	0.207273	0.244187	0.110836	0.0351731	0	0.28843	0.0130474	0.0118553	0.0418449	0.088866	0.312607	0.1127	0.0248348	0.247251	0.0332487	0.275227	0.147787	0.359649	0.297286	0.142222	0.119845	0.0625673	0.0995724	0.671005	0.121989	0.412847	0.139407	0.488883	0.97162	0.309596	0.316671	0.293701	0.772897	0.377205	0.476338	0.645216	0.0215161	0.0242895	0	0.0199316
LPE 20:4	pos	502.294	14.8378	0.0552771	0.0591691	0.0342998	2.14136	0.734122	2.92209	0.958141	2.04986	0.199963	0.154817	0.0359065	0.372068	0.0518388	0.0674517	0.116817	0.192105	0.395648	0.139027	0.0871849	0.214907	0.0800184	0.396662	0.225599	0.214728	0.397805	0.32084	0.199932	0.079409	0.391132	2.217	0.694922	2.16158	1.07009	1.46082	2.37916	0.736281	0.742507	0.549005	1.33388	1.10622	0.958216	0.90958	0.0569691	0.0793905	0.0238718	0.1321
PC 33:2	pos	744.554	22.9728	0.0179292	0.01615	0.0172293	0.0433456	0.0139208	0.0262025	0.032817	0.0318725	0.0398848	0.0207273	0.0157971	0.0359245	0.0211792	0.0190568	0.027881	0.0312587	0.0389054	0.0256066	0.0208447	0.0219551	0.0229592	0.0412178	0.0429451	0.0331056	0.0285452	0.0335029	0.033716	0.0307153	0.0187368	0.0201448	0.0182551	0.0210094	0.0289012	0.0181345	0.0249642	0.0314405	0.0453675	0.0270894	0.0447295	0.0436758	0.0301793	0.0303934	0.0174145	0.035621	0.0135704	0.0266101
LPC 18:3 sn-1	pos	518.33	13.9683	0.164896	0.112755	0.0570074	1.05984	0.372765	1.88388	0.708921	1.1187	0.21821	0.122755	0.0612928	0.504401	0.0619321	0.0724923	0.0978756	0.212258	0.567333	0.201122	0.0884809	0.357142	0.0782527	0.527558	0.305073	0.624681	0.453765	0.390858	0.247551	0.18409	0.234995	1.4421	0.389629	1.1465	0.482087	1.24317	2.56178	0.617364	0.928665	0.957383	2.22895	1.09508	1.33943	1.50786	0.127086	0.0946065	0.0396272	0.0841776
LPC 22:6 sn-1	pos	568.34	15.19	0.0154688	0.00801732	0.00949365	0.0633029	0.0352975	0.0353474	0.0356529	0.0318031	0.0165957	0.00850329	0.00165392	0.0535955	0.00380346	0.00443278	0.0175626	0.0229686	0.0396471	0.0365612	0.0168269	0.0331638	0.0123287	0.0403475	0.0267319	0.128083	0.102673	0.0489229	0.0300695	0.0135063	0.00704079	0.151597	0.0261099	0.134366	0.0084327	0.130105	0.0579308	0.0330766	0.112335	0.0396857	0.060234	0.113409	0.160294	0.0961671	0.00941177	0.0148513	0.00233162	0.0351048
PC 32:2	pos	730.539	22.5394	0.29134	0.190776	0.210161	0.517282	0.100471	0.274621	0.350254	0.238164	0.59178	0.37584	0.240593	0.500098	0.335222	0.297995	0.403179	0.493745	0.513573	0.38041	0.360231	0.334426	0.429447	0.807908	0.836028	0.651774	0.387453	0.590583	0.668761	0.379869	0.271067	0.261886	0.350347	0.217724	0.365994	0.241199	0.343974	0.36968	0.572432	0.378007	0.366073	0.445645	0.549302	0.443702	0.259305	0.575143	0.330892	0.624716
N-Oleoylethanolamine	pos	326.303	17.7165	0.0465254	0.0481327	0.0247551	0.0621242	0.0206663	0.0384212	0.0357429	0.0571437	0.0598895	0.0269193	0.0131308	0.0479281	0.0386282	0.0332947	0.0447082	0.0521156	0.0435973	0.0467322	0.0429973	0.0471662	0.0369997	0.0412631	0.0530993	0.0507811	0.0427958	0.0243201	0.0585665	0.041603	0.0279239	0.0234235	0.0211119	0.0525379	0.0310031	0.0350872	0.0619485	0.0319193	0.0308114	0.0323306	0.0307885	0.0835966	0.0267393	0.0454079	0.0195259	0.0503293	0.0245293	0.0241735
LPC 18:2 sn-1	pos	520.34	14.99	2.95027	2.42408	1.78242	5.18974	1.51918	4.61277	5.23054	5.89139	2.58298	1.41578	0.805043	5.82269	1.17726	1.1878	2.56236	2.92031	5.49777	4.03423	2.46474	4.74964	1.93113	5.38824	3.28763	13.3379	11.1152	2.49486	4.57803	2.33201	1.47309	5.11001	2.02304	4.86694	2.28539	4.57994	7.06644	2.8459	9.23831	4.54581	8.84652	8.66093	11.0809	7.17255	1.80502	2.79986	0.771588	1.72277
LPC 20:5 sn-1	pos	542.324	14.39	0.102539	0.120157	0.0673122	0.507012	0.430828	0.795275	0.310761	0.69016	0.110667	0.0967897	0.033037	0.490643	0.0243581	0.0333339	0.114353	0.116681	0.346505	0.153308	0.0956839	0.156681	0.0548747	0.23073	0.0851219	0.510348	0.588546	0.323496	0.166556	0.123282	0.0781012	1.28953	0.149249	1.03794	0.117064	1.06647	0.657044	0.188072	0.531116	0.210305	0.684575	0.713344	0.603256	0.481974	0.1006	0.0923644	0.0235765	0.173357
LPC 16:0 sn-2	pos	496.34	15.0592	5.31267	8.99578	3.61113	26.9696	5.45182	31.698	24.0283	24.6319	9.81237	4.66515	2.59311	18.8167	3.30845	3.80618	7.02836	9.04739	21.6747	9.87812	5.72883	16.2438	5.64376	22.5817	14.3412	20.3661	13.2607	7.76239	20.2889	11.1765	8.03737	32.7776	12.0207	25.0804	15.6273	25.5624	53.5455	14.7761	17.5114	27.6827	42.9995	23.7954	27.1262	37.3585	4.70651	5.79824	2.61209	3.2102
PC 38:5-1?	pos	808.584	23.6711	0.00626789	0.00323935	0.00424998	0.00870444	0.0116604	0.00337074	0.00619991	0.00456426	0.0101612	0.00793597	0.00421762	0.0122478	0.00511299	0.00403309	0.00712588	0.0108694	0.0101029	0.00604403	0.00789899	0.00593636	0.00738583	0.00906747	0.00793541	0.00982004	0.0088687	0.0168945	0.00831226	0.00650231	0.00784047	0.0139884	0.00848121	0.0142712	0.00467685	0.0120657	0.00328586	0.00979588	0.0118323	0.00698643	0.00552004	0.00786197	0.00878735	0.00882998	0.00738646	0.00599852	0.0056992	0.0137369
LPC 14:0 sn-2	pos	468.309	13.56	0.423749	0.527541	0.295373	2.33989	0.473609	2.66295	1.74554	2.36961	0.680449	0.402413	0.256455	1.32749	0.273761	0.257484	0.451199	0.605931	1.61471	0.720983	0.38325	1.15024	0.400901	1.45109	1.00962	1.65602	1.07944	0.758187	1.32656	0.815293	0.623108	2.23257	0.960845	1.54462	1.31203	1.76334	4.53079	1.27669	1.84775	2.24658	4.33235	1.70731	2.5503	2.64557	0.428183	0.435051	0.22022	0.215048
SM 33:1 (SM(d18:1/15:0))	pos	689.56	21.5402	0.204258	0.237469	0.306745	0.426291	0.183049	0.386399	0.380246	0.479314	0.444262	0.321143	0.293955	0.387934	0.219541	0.243561	0.340059	0.440795	0.437767	0.370951	0.311663	0.365898	0.285382	0.359691	0.444608	0.42922	0.361321	0.296498	0.320228	0.285643	0.228539	0.316259	0.333372	0.327874	0.345882	0.320078	0.457781	0.377491	0.314281	0.285227	0.642837	0.464016	0.29604	0.464001	0.226472	0.376486	0.185598	0.304896
LPC 18:2 sn-2	pos	520.34	14.7339	7.68782	6.27898	3.36801	44.0483	10.3037	61.9153	28.1771	33.6598	10.1231	5.7564	2.76688	24.4199	3.6551	4.22357	6.29401	9.24299	24.7788	10.4361	4.9508	20.6977	4.56003	28.6156	18.3318	28.5307	19.2257	14.9516	14.055	10.5295	9.75169	47.0152	15.7701	34.698	18.5448	38.2285	99.31	28.8526	33.7418	45.7261	87.3966	41.4937	49.4926	60.7913	6.27345	5.17778	2.49683	3.70339
PC 36:4	pos	782.569	22.9813	0.214213	0.13788	0.136942	0.481446	0.110927	0.18979	0.330844	0.169506	0.556581	0.221247	0.140646	0.483029	0.200278	0.187474	0.275749	0.411801	0.483169	0.289679	0.238889	0.307337	0.261808	0.684992	0.702099	0.563125	0.458584	0.728302	0.515002	0.385591	0.223124	0.27653	0.279981	0.28763	0.323893	0.22914	0.22756	0.431759	0.756434	0.262904	0.408468	0.520457	0.457576	0.439725	0.14297	0.353374	0.115837	0.397185
5-Deoxy-5'-methylthioadenosine	pos	298.097	2.21337	0.00882943	0.0184911	0.0194732	0.0142506	0.0101496	0.0154331	0.0125847	0.0101882	0.0239142	0.0168455	0.00949372	0.0263816	0.0151374	0.0127083	0.0196212	0.0227371	0.0202547	0.0254295	0.0183423	0.0124971	0.0162928	0.0210081	0.0233096	0.00819974	0.00956965	0.0108765	0.018811	0.0169752	0.00673861	0.00975731	0.00899403	0.00918587	0.00558126	0.0118866	0.0138759	0.00702058	0.0141847	0.0174869	0.0100905	0.0125268	0.00677723	0.0117138	0.00889229	0.0193136	0.00579805	0.014933
PC 35:3	pos	770.563	23.4629	0.00368411	0.0057472	0.0059295	0.00915066	0.00245847	0.00399612	0.00716498	0.00364972	0.0109132	0.00730957	0.00357443	0.00977018	0.00795578	0.00652676	0.00973688	0.011557	0.0101063	0.0114753	0.0100241	0.00655487	0.0119009	0.00980031	0.0119797	0.00686791	0.00817464	0.00787346	0.00994621	0.00779005	0.00669934	0.00540372	0.00927276	0.00527755	0.00664156	0.00677799	0.00492731	0.00951161	0.00996597	0.00680816	0.00833396	0.00788919	0.0098198	0.0101242	0.00607067	0.0127593	0.00427349	0.0114138
Cytidine	pos	487.184	0.679639	0.897123	0.511105	0.439912	1.22914	0.164268	0.61461	1.16821	0.677556	1.63353	0.642618	0.511268	1.59137	0.416615	0.415683	0.487177	0.877759	0.700772	0.84612	0.394973	1.12579	0.393339	0.866086	0.649657	0.867795	1.33035	0.989602	0.756142	0.848976	0.506761	0.383597	0.241176	0.560088	1.31419	0.397079	0.538437	0.602065	0.904449	0.267878	0.632746	0.509915	1.24067	0.733092	0.991649	0.921526	1.04226	0.54003
LPC 18:1 sn-2	pos	522.355	15.5879	4.03973	4.82271	2.51177	21.1738	3.70506	26.2795	14.7174	16.5215	6.08548	4.0082	1.82152	10.8035	2.63582	2.78647	4.75088	6.37748	14.4594	6.73553	3.77417	11.9119	3.71484	15.5842	9.49611	13.9862	9.05352	6.95234	10.0669	6.90479	4.85124	22.5597	8.61804	12.367	10.5288	14.7707	51.3686	15.0188	16.371	22.055	45.3348	21.0183	23.6182	32.9378	3.92759	3.3155	1.74305	2.01052
LPC 15:0 sn-2	pos	482.324	14.3112	0.139102	0.209326	0.0812564	0.910353	0.161647	1.11737	0.745155	0.773041	0.262138	0.145244	0.0588888	0.487836	0.0784706	0.0955968	0.205913	0.264495	0.66616	0.302786	0.157098	0.473756	0.168065	0.65734	0.480351	0.758159	0.497851	0.282138	0.571901	0.278615	0.252328	0.89197	0.42418	0.659555	0.506167	0.766395	1.83104	0.537445	0.69435	1.02167	1.62239	0.802761	1.0393	1.26918	0.187593	0.176679	0.0740436	0.0929131
SM 34:1 (SM(d18:1/16:0))	pos	703.576	22.1248	1.18594	2.15733	1.88527	4.93391	1.08604	3.09128	3.2194	4.44378	4.50715	2.48831	1.79168	4.00522	2.01258	2.09729	2.52021	3.78069	4.28623	3.33082	2.56608	3.21616	2.19077	4.19798	3.52516	3.93497	3.19452	2.19182	2.91934	2.811	1.82157	2.4159	2.0542	2.48561	3.0449	2.70635	4.17339	2.77211	2.03211	1.64918	5.12392	3.66033	2.77745	3.33285	1.74424	3.40309	1.61891	1.82181
SM 34:0	pos	705.591	22.39	0.0153667	0.0113187	0.0112399	0.034577	0.00420786	0.0297508	0.0361584	0.0375842	0.042236	0.0226728	0.0300129	0.0233646	0.0147676	0.011373	0.0186779	0.0419357	0.0673764	0.0377342	0.0229112	0.0190954	0.0152187	0.0488557	0.0621085	0.040638	0.0395431	0.0281537	0.038634	0.0228158	0.0125508	0.0190801	0.0234615	0.0287947	0.0377855	0.0152555	0.0303583	0.0210247	0.0264776	0.0248502	0.0578031	0.0398429	0.0303236	0.0322636	0.0159442	0.0261724	0.0171068	0.0198451
LPC 16:1 sn-2	pos	494.325	14.1388	0.596399	0.888573	0.375353	3.49492	0.69362	4.52913	2.45011	3.14032	1.13691	0.604026	0.34317	1.82057	0.375728	0.413631	0.709578	0.961183	2.404	0.999357	0.525981	1.84597	0.516191	2.24674	1.45279	2.19049	1.56935	1.16643	1.40038	1.11574	0.989189	3.66011	1.35185	2.33869	2.09786	2.51072	7.91409	2.29551	2.86872	3.86317	7.60162	3.24681	3.95391	4.9957	0.612055	0.540516	0.358639	0.336001
PC 34:3	pos	756.554	22.7895	0.0303098	0.0243189	0.0197507	0.0466774	0.0101952	0.0165652	0.0346557	0.0193616	0.0825383	0.0282992	0.0202871	0.075246	0.0268537	0.0214853	0.0419941	0.0657922	0.0743348	0.0492903	0.0329575	0.0408977	0.049883	0.0939287	0.109264	0.0648463	0.0484059	0.0706586	0.0797553	0.0398384	0.0349717	0.0315997	0.037977	0.0203586	0.0353233	0.0229972	0.0231906	0.0432086	0.0698733	0.0359514	0.0373706	0.047434	0.0653628	0.0529054	0.0252001	0.038434	0.0206456	0.0541315
Prostaglandin D2	pos	353.23	10.4199	0.110544	0.0684011	0.0795131	0.0354775	0.00132329	0.0256407	0.115591	0.0403147	0.0638363	0.0409379	0.0354211	0.060131	0.0645077	0.0645382	0.0866987	0.0844603	0.0846499	0.0852216	0.0811339	0.0479264	0.0869658	0.072683	0.0864405	0.0519457	0.036195	0.0438138	0.0774191	0.0511329	0.0404348	0.00168536	0.0526569	0.00679518	0.0145414	0.00222981	0.023639	0.0570178	0.0393957	0.0844113	0.0561733	0.0519117	0.047079	0.0727629	0.0459144	0.0853626	0.0659547	0.0331468
MG 18:1	pos	357.3	18.5833	0.0371471	0.0307175	0.043389	0.0114311	0.0120335	0.0032306	0.00339095	0.0109402	0.00845357	0.00863149	0.0064285	0.00602869	0.029782	0.0245325	0.023379	0.0187218	0.0223391	0.0556019	0.0331315	0.0150945	0.0430482	0.027655	0.0190177	0.0209687	0.0220817	0.0960231	0.0159113	0.0124336	0.0076896	0.00105499	0.0238781	0.00514764	0.00693751	0.00281174	0.00271251	0.00763218	0.101395	0.0252999	0.00507648	0.0167884	0.0675547	0.00752736	0.0292885	0.0232241	0.0198106	0.0227123
PC 37:6	pos	792.554	24.02	0.040286	0.0304049	0.0580148	0.340556	0.397197	0.492458	0.171218	0.49151	0.13014	0.088247	0.0379107	0.182427	0.0603444	0.0676368	0.103896	0.116626	0.182617	0.109373	0.100123	0.154261	0.0997277	0.262709	0.149717	0.136087	0.156216	0.194941	0.183474	0.0754244	0.211513	0.462254	0.235838	0.532665	0.163764	0.462113	0.392264	0.23977	0.215922	0.225154	0.271338	0.198926	0.245749	0.200221	0.0553911	0.0869187	0.0265401	0.246894
PC 36:6	pos	778.536	22.7895	0.0238586	0.0198299	0.0178888	0.0841473	0.0240857	0.058198	0.057493	0.063482	0.0775035	0.0317054	0.0206149	0.0741058	0.0237443	0.0243846	0.0457653	0.0673934	0.0824403	0.0402139	0.0340946	0.0381862	0.0341792	0.0912524	0.0709114	0.0533507	0.0499576	0.062159	0.0621056	0.0415572	0.0368746	0.0586279	0.0322615	0.0495453	0.0631713	0.0501418	0.0457424	0.054588	0.0803745	0.0386847	0.0729157	0.0781363	0.0489792	0.0472017	0.0215598	0.0451479	0.0149715	0.0575064
LPC 14:0 sn-1	pos	468.309	13.88	0.491655	0.433	0.331082	0.716604	0.18763	0.61447	0.995277	0.767781	0.486998	0.310466	0.213983	0.74769	0.260195	0.218712	0.366345	0.525683	0.955355	0.675877	0.45496	0.799191	0.388505	0.650049	0.46774	2.0418	1.52385	0.340894	0.717718	0.469042	0.255241	0.4886	0.256633	0.420579	0.29865	0.473465	0.784577	0.500834	1.2745	0.740554	1.3352	1.14765	1.42452	0.950697	0.51226	0.623762	0.21941	0.296078
LPC 16:1 sn-1	pos	494.325	14.4417	0.861934	0.944627	0.468196	1.56898	0.377436	1.5435	1.89234	1.68457	0.909566	0.496885	0.291059	1.35634	0.370048	0.349958	0.751185	1.03005	1.77875	1.14546	0.624435	1.55527	0.5294	1.28953	0.890531	3.67997	3.33964	0.717769	1.27855	0.84783	0.538244	1.63301	0.617116	1.23696	0.859757	1.24345	2.53526	1.11692	2.83738	1.64218	3.42405	2.55	3.18105	2.48501	0.684916	0.887588	0.381516	0.439061
PC O-34:1	pos	746.606	24.3455	0.0106362	0.0173112	0.0165348	0.0193217	0.00568833	0.00829927	0.012045	0.00629995	0.0241787	0.0166818	0.0105236	0.0223838	0.0242958	0.0161659	0.0254169	0.0260453	0.0311655	0.0377653	0.0265285	0.0256085	0.0307089	0.0277253	0.0387318	0.0229535	0.0163012	0.0193703	0.0427314	0.0212849	0.0139868	0.0158328	0.0245559	0.0104786	0.0127477	0.0126457	0.0122211	0.0269494	0.0206173	0.0160189	0.0126285	0.0203927	0.0200135	0.0245862	0.0137812	0.0260074	0.00767751	0.0390978
PC O-36:2	pos	772.621	24.5114	0.0182975	0.0189912	0.0172772	0.0273511	0.0257762	0.0207636	0.0187403	0.0160433	0.0204932	0.0146423	0.0106114	0.0181482	0.0173461	0.0149803	0.0365316	0.0220671	0.0287948	0.0286717	0.0129195	0.0181151	0.0145505	0.0177475	0.0139152	0.0226495	0.011675	0.0147998	0.0280633	0.0219482	0.0117559	0.0158834	0.0168877	0.0183008	0.0124083	0.0241687	0.0182693	0.0244638	0.0293129	0.0237338	0.0159153	0.0304442	0.0202171	0.0192907	0.0138735	0.0241076	0.00632065	0.0255243
Dl-Dihydrosphingosine	pos	302.305	14.1549	0.0274351	0.0313156	0.021357	0.117928	0.0502755	0.1064	0.0863038	0.0694114	0.0689718	0.0380726	0.0217634	0.0798938	0.0314141	0.0322908	0.046157	0.0704138	0.11597	0.0467304	0.0478013	0.0541221	0.0471714	0.111417	0.0887357	0.0694835	0.0520817	0.0443842	0.0789092	0.0499865	0.0494716	0.0671761	0.0564164	0.0812438	0.0988649	0.0667374	0.0878656	0.100141	0.135736	0.187557	0.147486	0.169302	0.103831	0.164162	0.0236655	0.0736475	0.0195174	0.0836076
Carnitine	pos	162.111	0.700796	1.70869	1.80813	0.90147	1.54544	0.593261	1.29096	1.05724	1.48965	1.67482	1.42396	1.39269	1.23785	0.924041	1.11215	0.988874	0.966496	2.22726	0.862788	0.6967	0.783725	0.776496	0.982109	1.22804	1.39735	2.17327	2.2665	1.39986	1.33218	0.703361	0.868149	0.687866	0.939912	2.2848	0.672277	1.0282	1.36888	1.65652	1.25522	2.07782	1.40695	1.84887	1.78135	2.38802	1.41829	2.89055	1.05262
LPC 20:2 sn-2	pos	548.372	16.0461	0.331998	0.362132	0.147298	1.86139	0.381927	2.35564	1.2316	1.23059	0.464168	0.215312	0.100103	1.11061	0.148179	0.174495	0.331351	0.436298	1.26357	0.478818	0.289338	0.927224	0.269958	1.31589	0.714519	1.3059	0.795245	0.495411	0.626933	0.551529	0.422237	1.90509	0.648172	1.74053	0.822528	1.66	4.59214	1.25005	1.39753	1.73617	3.08799	1.69248	2.14884	2.71006	0.257415	0.246642	0.104807	0.230352
Fatty amine C16:0	pos	256.277	17.7753	0.138728	0.170873	0.219799	0.168202	0.143009	0.14181	0.161812	0.161123	0.179479	0.171683	0.13519	0.178498	0.187961	0.172588	0.169081	0.152223	0.192384	0.197436	0.19939	0.15483	0.199439	0.191701	0.224813	0.156357	0.152658	0.146212	0.235807	0.16477	0.175922	0.174619	0.231023	0.153894	0.148468	0.173534	0.164782	0.214382	0.228451	0.181615	0.163667	0.2395	0.191153	0.199515	0.166281	0.253928	0.246009	0.20515
LPC 18:1 sn-1	pos	522.355	15.8843	4.97941	3.97122	2.64422	5.40443	1.82117	3.72091	7.84837	5.27566	3.15634	1.95553	1.26632	4.9477	1.88703	1.65677	3.53077	4.93985	5.91074	5.55496	3.66466	6.21527	2.95779	4.99903	3.62309	14.6795	12.6309	2.18827	5.02068	2.79497	2.11403	4.12175	2.14425	4.12424	2.58244	3.70503	5.95205	3.80521	10.9547	5.87685	9.33444	10.3882	11.8256	8.56162	2.69305	4.66772	1.54703	2.22006
Phe	pos	166.086	1.46183	5.0181	7.30262	5.8283	16.269	4.61699	12.9441	9.84185	12.391	17.0208	6.33853	5.4536	24.5677	5.52196	6.54465	13.7639	11.5997	17.1825	10.3027	8.38608	16.4248	7.65896	11.3022	11.0174	19.5266	17.0662	10.4058	17.5661	10.8388	5.11715	9.24679	8.33807	8.92979	9.28168	6.62549	23.8486	10.2442	8.98178	10.5958	23.8976	15.0031	14.7925	22.1383	4.86777	8.99282	4.55511	6.6939
LPC 22:5	pos	570.351	15.2783	0.0744201	0.067811	0.0226425	0.796182	0.513875	1.11321	0.550534	0.650378	0.133716	0.04173	0.0248876	0.326042	0.0149556	0.0293048	0.0530287	0.112431	0.344452	0.0879084	0.0513773	0.21175	0.0365475	0.272819	0.144459	0.337205	0.346841	0.24824	0.107164	0.0926979	0.111267	1.67817	0.267208	1.23797	0.187426	1.81168	1.5692	0.453915	0.602402	0.458712	1.604	0.680407	0.844973	0.860383	0.0488478	0.0396269	0.00490027	0.0873665
D-Glucosamine-6-phosphate	pos	260.049	0.717645	1.85191	2.27181	3.01213	8.63591	1.44879	14.5267	3.91755	7.50383	5.57114	1.96681	1.69649	5.27254	1.38571	1.57692	2.86517	3.36233	3.686	3.33786	1.51877	3.4762	1.66032	3.95413	3.35951	4.10177	4.45508	2.7387	3.56823	3.32245	1.65416	2.94278	2.48203	3.99741	4.89068	2.78086	11.8976	2.98635	4.39538	3.74099	7.46293	5.54324	4.8866	5.13291	1.79171	3.11724	2.77719	1.97212
Indoline	pos	120.08	1.45693	2.2767	3.27645	2.64722	7.21926	2.09269	5.7883	4.42885	5.53981	7.56752	2.85513	2.47043	11.1349	2.51152	2.99108	6.22099	5.27316	7.73872	4.68817	3.77428	7.37501	3.44474	5.18375	4.90126	8.89526	7.77052	4.65674	7.92686	4.86699	2.41422	4.26154	3.92495	4.15609	4.34079	3.17127	11.1855	4.74001	4.33246	4.97303	11.0974	6.98638	6.87016	10.3409	2.30554	4.15688	2.11759	3.05868
LPC 20:1 sn-2	pos	550.386	16.9082	0.217762	0.311821	0.224444	0.730072	0.257566	1.05359	0.627255	0.689075	0.243159	0.190925	0.116538	0.482615	0.205145	0.161398	0.274235	0.25952	0.630285	0.36342	0.293316	0.487308	0.259834	0.495824	0.319213	0.505737	0.322916	0.218767	0.4012	0.336474	0.251139	0.7404	0.430133	0.600751	0.393744	0.715465	1.91043	0.660979	0.525273	1.12939	1.41944	0.703668	0.967252	1.09084	0.201852	0.23487	0.106308	0.150563
LPC 20:2 sn-1	pos	548.371	16.3	0.23685	0.19774	0.12029	0.342003	0.114291	0.272341	0.478354	0.311902	0.180465	0.104742	0.0454299	0.370361	0.0640644	0.0773745	0.180703	0.361387	0.409797	0.288157	0.189523	0.321395	0.161751	0.256749	0.220826	0.970903	0.831125	0.141432	0.246472	0.157943	0.10294	0.246029	0.1164	0.290371	0.147084	0.265946	0.454451	0.246894	0.689895	0.352386	0.589454	0.694204	0.755037	0.514596	0.136904	0.219177	0.0672311	0.153579
Inosine	pos	269.088	0.936395	9.22089	10.3396	6.81735	7.3232	4.37682	6.13397	7.15658	6.65221	7.68745	7.42897	9.42053	7.00769	11.3812	9.87756	10.3264	6.23372	6.2904	9.29316	10.6045	5.29634	9.49707	5.89045	5.88981	4.18005	5.73133	3.96341	5.44246	5.98623	10.7476	5.07664	5.44243	6.39412	7.25934	6.76649	4.72284	7.76024	8.10041	5.20924	4.42557	2.5118	7.6076	3.90606	14.4851	10.6626	18.4219	8.6275
Abietic acid	pos	303.231	17.9366	0.134395	0.0601288	0.0471582	0.134609	0.102946	0.0654675	0.0405627	0.0877489	0.0705421	0.0493236	0.0205045	0.183539	0.024062	0.0240463	0.0624438	0.124272	0.140102	0.105934	0.0577412	0.11032	0.0381382	0.128038	0.0859796	0.189865	0.197091	0.456285	0.0865976	0.0483521	0.0224843	0.27135	0.0689121	0.180448	0.0173857	0.244465	0.0769663	0.0911393	0.21815	0.0741583	0.108139	0.150186	0.485255	0.168201	0.0575505	0.0492035	0.0284376	0.154516
PE O-36:5	pos	724.528	23.82	0.00048402	0.000814326	0.000635416	0.00204591	0.00164563	0.00109941	0.00256426	0.00133683	0.00323446	0.00327019	0.000627366	0.0045851	0.00117521	0.00131286	0.00267063	0.00440161	0.00683931	0.00326434	0.00218645	0.00330848	0.00214043	0.00653566	0.00377723	0.00446192	0.00601505	0.00806704	0.0034007	0.00179209	0.000889205	0.00593528	0.00152104	0.00404977	0.00151178	0.00341933	0.0017246	0.00638975	0.0103446	0.00238319	0.00403326	0.00707763	0.00745149	0.00453981	0.00091957	0.00226043	0.000597135	0.00531547
LPE 18:1 sn-1	pos	480.308	15.75	0.151968	0.122798	0.17752	0.755153	0.360654	0.587463	0.724264	0.889969	0.289751	0.15863	0.0463586	0.469027	0.147444	0.122709	0.252735	0.353048	0.439775	0.369591	0.298455	0.440678	0.270228	0.413831	0.355489	0.671363	1.22964	0.214135	0.425004	0.123784	0.274094	0.637507	0.334204	0.66203	0.437816	0.555586	0.721885	0.549591	1.33246	0.923764	1.07971	1.33592	1.59082	0.987089	0.115672	0.338545	0.0425238	0.226775
LPE 20:1	pos	508.341	17.1414	0.0366806	0.0346699	0.0578277	0.137181	0.0608021	0.10632	0.132098	0.145907	0.0550774	0.0319477	0.00986608	0.0918979	0.0356979	0.0256336	0.0605317	0.0863134	0.0997084	0.093014	0.076023	0.102959	0.0664338	0.0595609	0.0706062	0.169488	0.282299	0.0347229	0.0865898	0.024604	0.0390636	0.0964064	0.0680561	0.135139	0.0752459	0.113598	0.114073	0.117952	0.253163	0.20348	0.196354	0.281298	0.335621	0.186313	0.030332	0.0938938	0.00830254	0.0603086
MG 18:0	pos	359.316	19.85	0.0503391	0.0145782	0.00679479	0.00971778	0.00463539	0.00849566	0.0175397	0.0285034	0.00501778	0.00416192	0.00295149	0.00463231	0.00573731	0.00447178	0.00825903	0.0126709	0.00262397	0.00547345	0.00351917	0.00298939	0.00376905	0.00406132	0.00549157	0.0057063	0.00263689	0.0998024	0.00520083	0.00444827	0.00507852	0.00174379	0.00785535	0.00282328	0.00532823	0.00363399	0.0071788	0.00734166	0.0570977	0.00888367	0.0066319	0.0193221	0.0409715	0.00739057	0.00571809	0.00865531	0.0117436	0.0049368
LPE 16:0 sn-2	pos	454.293	14.9823	0.0480577	0.0823604	0.0476894	0.753404	0.140521	0.723118	0.396591	0.508182	0.145672	0.0654606	0.0337041	0.13268	0.0684773	0.0649015	0.10912	0.099082	0.132282	0.119352	0.0894256	0.111003	0.097998	0.148985	0.141971	0.106761	0.11375	0.0715933	0.200317	0.0924394	0.17967	0.297212	0.379146	0.310477	0.470733	0.282748	0.592518	0.223389	0.311216	0.322002	0.314532	0.378079	0.277343	0.314015	0.0494451	0.127275	0.0359461	0.0791014
LPC 22:1 sn-2	pos	578.413	18.2365	0.0669087	0.117979	0.0654743	0.196312	0.0548609	0.265194	0.157232	0.193998	0.0741189	0.0629206	0.0319276	0.137164	0.0558994	0.0489617	0.108456	0.0889377	0.134795	0.11172	0.089971	0.113726	0.0816623	0.0977212	0.0741617	0.111969	0.0785045	0.0548459	0.113047	0.0890016	0.0591718	0.17395	0.111887	0.127204	0.148161	0.173619	0.500139	0.158894	0.117843	0.237214	0.241081	0.158773	0.187948	0.230345	0.0542321	0.0862515	0.031645	0.048833
LPC 22:6 sn-2	pos	568.34	14.933	0.556938	0.376779	0.231406	6.07829	5.08923	10.5379	3.6445	5.66171	0.744868	0.445174	0.169162	1.80396	0.153011	0.176331	0.436651	0.665047	1.82025	0.620422	0.36598	1.32989	0.224398	2.0618	0.900055	2.56433	1.98564	2.36614	0.666256	0.67973	0.73015	19.8446	1.5818	15.0931	1.20281	16.4786	10.4043	2.64859	4.20061	3.15007	9.06189	4.3376	5.41102	4.74915	0.435255	0.275783	0.122495	0.732358
LPC 22:4	pos	572.371	16.03	0.0246786	0.00537737	0.00497079	0.178284	0.0878977	0.285538	0.108572	0.134387	0.0284067	0.0119255	0.0010455	0.0872228	0.0028901	0.00486197	0.0214401	0.0240962	0.0951642	0.0239853	0.0140796	0.0481908	0.0139295	0.0741094	0.0390669	0.111656	0.127013	0.0527772	0.0252116	0.0292459	0.0275481	0.403705	0.0676512	0.192137	0.0479589	0.294894	0.403626	0.10813	0.125483	0.102948	0.397544	0.153133	0.19797	0.2476	0.0203818	0.0131355	0.00129849	0.0177765
LPE 18:1 sn-2	pos	480.308	15.56	0.0395233	0.0550573	0.0433462	0.664495	0.165815	0.733366	0.328471	0.647772	0.105184	0.0754757	0.0294675	0.125164	0.0647598	0.0620306	0.0882786	0.124041	0.156731	0.0967605	0.085009	0.129039	0.0798889	0.167803	0.128531	0.0929769	0.124551	0.0985487	0.138692	0.0654268	0.192028	0.315668	0.371533	0.273343	0.630197	0.226359	0.747287	0.326351	0.334249	0.372949	0.451969	0.43815	0.30349	0.356919	0.036853	0.0968515	0.0220971	0.0656688
7-Ketocholesterol	pos	401.341	19.9182	2.75139	5.78036	6.93412	1.32126	0.379187	1.29416	3.34021	1.34382	4.23806	3.49568	3.34073	2.23196	4.0497	4.18807	4.80885	2.76161	2.54491	3.99322	3.90738	2.37086	3.23642	1.9538	2.70104	1.52863	1.41661	0.561342	2.14167	3.50797	1.61101	0.235441	1.12053	0.325159	1.09447	0.259697	1.08457	1.97825	0.560281	2.80094	1.60728	1.71215	0.68562	1.73922	2.95712	4.12184	4.06951	3.05957
LPC 20:5 sn-2	pos	542.324	14.1445	0.642881	0.517045	0.190527	6.81403	5.05198	13.0973	3.66785	6.9957	0.971605	0.575818	0.242748	2.39258	0.152505	0.210645	0.488978	0.914323	2.66464	0.750268	0.35504	1.51255	0.244009	2.00958	0.952221	2.89324	2.46166	2.88373	0.835617	0.810475	0.982492	20.8882	1.79092	15.1256	1.93976	16.2636	13.6902	3.3201	5.6445	3.29312	13.4972	6.36413	7.02931	7.41316	0.551994	0.303124	0.175841	0.517808
PC 32:0	pos	734.569	23.8377	0.904512	1.27047	0.780472	1.71557	0.340677	1.36025	1.38661	1.44816	2.24992	1.68284	1.14941	1.98776	1.09054	1.21067	1.51752	1.84117	2.11572	2.07662	1.65398	1.68856	1.54761	2.50241	2.75845	2.39787	1.51187	1.68016	2.5155	1.6448	1.10021	1.58376	1.68325	1.22607	1.50511	0.859867	1.6265	1.75329	1.52023	0.853666	1.67226	1.45718	1.59049	1.97216	0.885476	1.8052	1.0972	1.94375
Fatty amine C14:0	pos	228.232	16.0756	0.0263835	0.0294899	0.0415625	0.022156	0.0285459	0.0188851	0.0193565	0.0179098	0.0364601	0.0261397	0.0225989	0.0307975	0.0289029	0.0262659	0.0265506	0.0219416	0.0332067	0.0320226	0.0353072	0.0277878	0.0286369	0.0366179	0.0373116	0.0203739	0.0198105	0.024224	0.0413251	0.0161465	0.0236453	0.0322758	0.0393359	0.0181531	0.0249412	0.02608	0.0209769	0.0410003	0.0285048	0.0288053	0.0239216	0.0345989	0.0287569	0.0324897	0.0282426	0.0375599	0.0343493	0.0298309
LPC P-18:1	pos	506.356	16.2887	0.135346	0.0776651	0.0349094	0.110915	0.010062	0.0205163	0.126033	0.0376549	0.161412	0.0621817	0.0130525	0.18191	0.047779	0.0379968	0.129052	0.205776	0.204195	0.218016	0.0761334	0.304791	0.0911473	0.159907	0.191203	1.21398	0.972083	0.135197	0.24566	0.100405	0.027787	0.116964	0.0395755	0.0976048	0.0377791	0.0738035	0.0886451	0.1298	0.588632	0.145195	0.353122	0.369957	0.78826	0.382611	0.0794092	0.143097	0.02538	0.0769995
L-Asparagine	pos	133.066	0.697991	0.482347	0.943211	0.673012	1.45649	0.334133	0.880116	0.968773	0.910143	1.90944	0.967039	0.538017	2.39983	0.531601	0.646188	1.00447	1.40255	1.50711	1.22394	0.746149	1.97233	0.816082	0.891249	0.891471	2.05173	2.43122	1.33102	1.38639	1.31167	0.422526	0.589189	0.799701	0.422862	1.21773	0.433562	1.712	0.700134	2.15691	0.907125	1.67559	1.30683	2.50517	2.13838	0.633961	1.06184	1.8532	0.779024
PC 38:4	pos	810.598	24.7197	0.00775291	0.0118689	0.0175106	0.0306617	0.0317002	0.0264152	0.026555	0.027209	0.0304547	0.0177228	0.0142945	0.0142431	0.0256261	0.0268459	0.041906	0.032157	0.026137	0.0182859	0.0338449	0.0168634	0.0215628	0.0226091	0.0201302	0.01377	0.0146174	0.0124893	0.0195871	0.0171528	0.0247779	0.0195606	0.0223481	0.0278142	0.0172435	0.029401	0.0185969	0.0267364	0.0199747	0.0172506	0.0213135	0.0299222	0.0128674	0.0138362	0.0126592	0.0398569	0.0133885	0.0401817
LPC 20:4	pos	544.34	14.8936	0.326415	0.256194	0.103701	2.55052	1.11668	4.21874	1.4932	2.283	0.4706	0.331181	0.137422	0.902491	0.0881499	0.141543	0.29825	0.446873	1.23907	0.412974	0.172581	0.740882	0.147153	0.889104	0.457167	1.38938	1.12436	0.95543	0.388031	0.370341	0.432398	6.00436	0.847235	4.34994	0.823779	3.88039	5.80779	1.33019	1.66907	1.26303	4.61582	2.27606	2.37007	2.68946	0.309351	0.2037	0.127325	0.24959
LPC O-18:1	pos	508.376	16.1669	0.658896	0.49383	0.307332	0.858229	0.1686	0.413132	0.800989	0.488022	0.459082	0.22617	0.0982607	0.432368	0.250114	0.230157	0.420016	0.859085	0.667969	0.693551	0.369	0.65796	0.38248	0.50108	0.444021	1.26312	1.05752	0.192629	0.797815	0.296575	0.188687	0.297449	0.195876	0.31732	0.308494	0.307251	0.490467	0.394856	1.0501	0.794896	0.58301	1.29178	1.29112	0.930374	0.319411	0.622093	0.143416	0.322702
LPC O-16:0	pos	482.36	15.6917	1.34226	1.12603	0.589591	1.91893	0.403863	1.0237	1.57439	0.925008	0.994556	0.563572	0.30352	1.11282	0.521605	0.592853	0.939148	1.80217	1.4049	1.66673	0.816981	1.22821	0.804692	1.01529	1.13248	2.13742	1.89347	0.444234	1.53293	0.80072	0.466309	0.686724	0.472649	0.685001	0.685902	0.858249	1.15165	1.06887	1.95075	1.77893	1.4757	2.86443	2.63304	2.03718	0.734035	1.34029	0.354239	0.683628
S-Lactoyglutathione	pos	380.112	0.94559	0.0516479	0.300927	0.223878	0.169389	0.33902	0.108379	0.0860577	0.0582863	0.189443	0.16334	0.214899	0.0264399	0.596522	0.28116	0.368545	0.335685	0.22021	0.242454	0.395624	0.027563	0.533293	0.346198	0.245055	0.205254	0.0629948	0.0168381	0.259278	0.17256	0.322439	0.0963229	0.0508552	0.175065	0.0220248	0.5192	0.212225	0.0989748	0.0314167	0.863417	0.0982499	0.223661	0.292664	0.123361	0.0898301	0.572334	0.106598	0.974051
LPC 20:1 sn-1	pos	550.387	17.1985	0.763068	0.701953	0.720953	0.631294	0.352107	0.476553	1.14931	0.577444	0.434472	0.325822	0.215818	0.586148	0.367237	0.255093	0.609648	0.85503	0.683166	0.756996	0.717977	0.809232	0.538852	0.382495	0.398879	1.47277	1.33437	0.201569	0.485763	0.316976	0.324842	0.374531	0.30208	0.478341	0.23592	0.499477	0.529701	0.524492	1.25306	1.04211	0.959401	1.13626	1.52281	0.902845	0.606792	0.876489	0.291965	0.486978
Fatty amine C20:2	pos	308.294	18.76	0.0328745	0.0284496	0.0448618	0.0341941	0.034408	0.035367	0.0234662	0.0314057	0.0311639	0.015251	0.0127142	0.0267943	0.0212099	0.0195137	0.0185973	0.0144953	0.0239889	0.0206612	0.0172978	0.0173325	0.00867026	0.0218147	0.0560763	0.00957918	0.00850279	0.0215593	0.0256269	0.0132174	0.0200393	0.0613897	0.0178661	0.0250532	0.0347953	0.0334918	0.0513915	0.0413153	0.0261998	0.0199396	0.0301763	0.0415551	0.0262379	0.0372025	0.0229176	0.0314988	0.0255501	0.0249172
Fatty amine C18:1	pos	282.279	18.333	0.0857623	0.369345	0.388295	0.295447	0.145662	0.167494	0.21899	0.0933069	0.344248	0.168538	0.164373	0.233878	0.264915	0.257885	0.288367	0.180853	0.277039	0.215189	0.237721	0.231515	0.203359	0.276237	0.336615	0.161235	0.126561	0.245433	0.340185	0.165379	0.240933	0.335588	0.575531	0.162506	0.206386	0.213658	0.200931	0.383975	0.18608	0.273382	0.143384	0.327859	0.226918	0.329431	0.186327	0.396032	0.350337	0.274883
LPC P-16:0	pos	480.345	15.86	0.230043	0.181247	0.0828731	0.20692	0.0918212	0.136256	0.339338	0.155399	0.22077	0.118394	0.0518396	0.324533	0.0841101	0.0919757	0.23636	0.331045	0.402216	0.328157	0.161561	0.459779	0.150943	0.28071	0.233542	0.943525	1.02441	0.175208	0.262586	0.187097	0.0547437	0.341256	0.0687707	0.274213	0.0674359	0.354617	0.275699	0.25136	0.601818	0.264745	0.739388	0.788785	0.98592	0.491787	0.155788	0.195186	0.0476897	0.0901883
Carnitine C18:1	pos	426.359	15.75	0.011216	0.0145704	0.004038	0.0134789	0.000680694	0.00245551	0.012556	0.0076404	0.0258108	0.0100796	0.002444	0.0161806	0.0111234	0.00943348	0.0114785	0.0166164	0.0220123	0.0150988	0.00864952	0.00658302	0.0107711	0.0154028	0.0297782	0.00624272	0.024225	0.0253047	0.0255996	0.00860332	0.00551018	0.0127577	0.00720351	0.00259578	0.0156192	0.00301306	0.00581617	0.02502	0.0272994	0.026216	0.0151405	0.0219579	0.0283878	0.0451684	0.0147534	0.0140869	0.00370784	0.00745401
Carnitine C3:0	pos	218.137	1.06699	0.379174	0.260614	0.195537	0.243193	0.12772	0.241305	0.182417	0.305855	0.15725	0.240159	0.128052	0.150907	0.155193	0.144716	0.18166	0.150174	0.264644	0.162833	0.177321	0.0982427	0.163622	0.180509	0.21058	0.184632	0.30889	0.1843	0.206211	0.114355	0.0970649	0.102055	0.111477	0.122213	0.266766	0.0854583	0.0915059	0.182066	0.323568	0.221056	0.178357	0.234734	0.278487	0.120972	0.52308	0.223892	0.312244	0.141221
LPE 18:2 sn-2	pos	478.293	14.6678	0.257384	0.161157	0.189896	4.17322	0.805075	3.18358	1.96818	1.71703	0.716301	0.374203	0.125061	1.11809	0.343372	0.271601	0.414328	0.65549	0.947023	0.698523	0.388673	0.780256	0.512457	1.3012	1.319	0.973292	0.997517	0.873178	0.990894	0.341155	1.30959	2.47964	3.1323	1.97547	2.89369	1.67745	4.44085	2.98814	3.1861	2.96811	3.03445	2.37661	3.782	4.0297	0.193325	0.515657	0.120755	0.508832
LPE 18:2 sn-1	pos	478.293	14.9642	0.0403993	0.0283198	0.0464797	0.386162	0.157929	0.371014	0.280933	0.516427	0.0884408	0.0518042	0.00903126	0.209057	0.0400186	0.0323826	0.0725359	0.121457	0.192178	0.128793	0.0917382	0.168898	0.0784574	0.208278	0.140074	0.266457	0.498428	0.100844	0.18921	0.0378297	0.115871	0.371298	0.194524	0.393692	0.252704	0.325127	0.370789	0.228844	0.601098	0.393039	0.511799	0.650254	0.731147	0.447316	0.0343799	0.0886262	0.00969649	0.0740014
LPC O-18:0	pos	510.392	17.1336	0.226614	0.189988	0.0961493	0.313101	0.0715284	0.19248	0.243132	0.16888	0.18682	0.0949796	0.0622391	0.166417	0.109871	0.104549	0.180696	0.320149	0.244805	0.260808	0.121482	0.216165	0.131363	0.206546	0.238357	0.496802	0.338227	0.0804089	0.214313	0.168661	0.08151	0.116196	0.0748527	0.141781	0.163133	0.158621	0.213716	0.160985	0.372088	0.362149	0.272875	0.479476	0.420463	0.426149	0.130174	0.264011	0.0664716	0.128278
SDMA or ADMA	pos	203.15	0.685245	0.511581	0.919849	0.459255	1.603	0.150299	1.23164	0.855353	0.788398	2.84317	0.760647	0.478902	3.17981	0.313029	0.336121	1.79825	1.72437	1.73531	1.02807	0.515136	1.89853	0.558839	0.59877	1.29804	2.40881	2.39413	1.70657	2.14853	0.695796	0.23699	0.654405	1.1019	0.745996	1.43839	0.524753	2.24465	1.25108	1.84436	1.07546	2.95569	2.04598	2.03218	2.6476	0.564964	0.933743	1.8814	0.485987
LPC P-18:0	pos	508.376	17.27	0.0335713	0.0279403	0.0138246	0.0348381	0.00992488	0.0148508	0.0322539	0.00958079	0.0358762	0.0192364	0.00455061	0.0317793	0.0140387	0.0170985	0.0379034	0.0495954	0.0476261	0.0417033	0.0215511	0.0524211	0.0247299	0.0421096	0.0437265	0.1515	0.130102	0.0206	0.0425879	0.0284871	0.0047353	0.0290837	0.00951561	0.0251853	0.00921434	0.0238192	0.022671	0.0241916	0.0735292	0.0388436	0.0749583	0.0833363	0.120097	0.0621449	0.0239204	0.0372438	0.00943992	0.0178416
LPC 20:0	pos	552.403	18.2158	0.179768	0.151393	0.206263	0.150327	0.109233	0.159268	0.280332	0.165591	0.161606	0.133583	0.087963	0.162616	0.145067	0.113381	0.177769	0.246947	0.156196	0.223005	0.271168	0.196766	0.180123	0.106862	0.155001	0.272084	0.286504	0.0687367	0.140562	0.113668	0.0859847	0.109391	0.0929418	0.141374	0.0699354	0.170092	0.127333	0.135554	0.331908	0.284865	0.236597	0.25068	0.320612	0.15808	0.241569	0.318341	0.127423	0.146423
LPE 18:0	pos	482.324	16.7458	0.624854	0.499889	0.687759	2.44583	0.95768	1.51709	1.83761	2.31574	1.11464	0.600328	0.251339	1.49128	0.639023	0.505761	1.11972	1.51011	1.4902	1.4777	1.24423	1.84512	1.24636	1.36233	1.48384	3.28018	4.04679	0.60025	1.68962	0.636255	0.782173	1.94826	0.946621	2.17144	1.27705	1.86304	1.98375	1.39502	3.27044	2.77658	3.39537	3.8712	4.21837	3.07902	0.603272	1.63854	0.268942	1.02052
Carnitine C18:0	pos	428.373	16.5456	0.0259317	0.0349508	0.0208816	0.0574185	0.0172779	0.0230057	0.0439304	0.0541508	0.0604078	0.0316682	0.0126824	0.0268609	0.0400384	0.0310867	0.0235185	0.0333919	0.0656408	0.0285247	0.0244178	0.017494	0.0265462	0.0713669	0.0736619	0.0171062	0.0616144	0.0336998	0.0331721	0.027302	0.0386756	0.0273993	0.0186456	0.023961	0.0429437	0.0272368	0.0285358	0.0350323	0.0368254	0.0973003	0.048844	0.068059	0.0496134	0.104185	0.0261836	0.0455632	0.0135132	0.0232485
3'-AMP	pos	348.069	0.724224	0.565914	0.833818	1.29585	0.463613	0.6362	0.275038	0.52962	0.313529	0.480617	0.298434	0.28666	0.580058	0.802059	0.555543	0.764527	0.834162	0.76162	0.549898	0.837071	0.338213	0.630123	0.649248	0.509617	0.495464	0.435779	0.357435	0.514879	0.374478	0.405228	0.338205	0.784359	0.178056	0.331374	0.230282	0.62563	0.328215	0.774882	1.48551	0.488252	0.36049	0.675498	0.420214	0.61443	0.96389	0.864294	1.13446
LPC 22:1 sn-1	pos	578.418	18.5501	0.110357	0.0748486	0.106769	0.0804765	0.0535075	0.0700842	0.196857	0.0867416	0.0505555	0.0484368	0.0250708	0.0886267	0.0581661	0.0383518	0.0997466	0.0870125	0.0696714	0.0880792	0.120209	0.0860315	0.110619	0.0379269	0.0504928	0.135082	0.156479	0.0331719	0.057162	0.0453945	0.0407016	0.05231	0.0451051	0.055343	0.0410557	0.0744411	0.0637697	0.0828788	0.182293	0.199258	0.0985316	0.126168	0.213677	0.0957249	0.0920101	0.137005	0.0443372	0.0661337
Carnitine C14:0	pos	372.309	14.0045	0.00468459	0.0056432	0.00161758	0.00595144	0.000153912	0.000471106	0.00687139	0.00599618	0.0115682	0.00407399	0.00175773	0.00415953	0.00783216	0.00467444	0.00447662	0.0049472	0.00911662	0.0074099	0.00463976	0.00226642	0.00503262	0.00812149	0.0143405	0.00129665	0.0116647	0.011174	0.0098127	0.00461643	0.00199065	0.00665907	0.00360201	0.00128343	0.00888987	0.00117004	0.00245054	0.0111183	0.00670463	0.012751	0.00858573	0.0104242	0.0113436	0.0245433	0.00758437	0.00798959	0.00126451	0.00345221
Deoxyadenosine	pos	252.106	0.722158	0.012697	0.0272833	0.0179085	0.0246158	0.00524366	0.0214095	0.0220764	0.0278373	0.0426226	0.0196399	0.0144623	0.0385141	0.00530695	0.00290135	0.0287225	0.0555231	0.0316158	0.033243	0.00985182	0.0170276	0.013528	0.0309039	0.00901839	0.0196159	0.0196861	0.0210593	0.0396563	0.0376879	0.00626853	0.0144941	0.0105029	0.0218328	0.0183799	0.0164057	0.0310771	0.0183226	0.0186138	0.0254605	0.0453039	0.064194	0.0224542	0.0563617	0.0115561	0.0141903	0.0127915	0.0225094
Carnitine C16:1	pos	398.33	14.49	0.00552186	0.0037512	0	0.00326576	0	0	0.00743362	0.00977161	0.00930893	0.00166267	0.000704389	0.00436477	0.00305184	0.00222774	0.00201526	0.00530898	0.0074127	0.00250096	0.000954892	0.000300017	0.00157788	0.00500884	0.00824978	0.000578901	0.0105971	0.011726	0.00857878	0.0031435	0	0.010953	0.000615715	0	0.0116277	0	0.00194753	0.01322	0.0120872	0.0102741	0.0139541	0.0122939	0.011363	0.0189385	0.00511188	0.0024392	0	0.0010242
Carnitine C16:0	pos	400.341	15.3444	0.0718172	0.104568	0.0465771	0.136314	0.0224417	0.0513226	0.139354	0.243484	0.154748	0.0800389	0.0214509	0.0730478	0.0833533	0.0721023	0.0651517	0.0997181	0.158179	0.0887597	0.056486	0.0388334	0.0540705	0.10542	0.130597	0.0243902	0.151462	0.140353	0.127393	0.0661033	0.0590055	0.122895	0.0492866	0.0368352	0.135592	0.0549836	0.0707524	0.116783	0.112723	0.21138	0.149135	0.212879	0.139651	0.292149	0.0893962	0.107447	0.0227397	0.0479243
PC 34:1	pos	760.584	24.019	3.37724	3.85393	2.88718	7.83369	1.86007	6.86863	3.68839	7.41886	6.14161	4.52635	3.76759	4.52566	3.66022	4.21366	4.76213	5.95421	4.75329	5.15448	4.1051	5.95432	5.13646	7.06291	7.07064	4.14973	4.09283	4.50762	5.69682	4.89197	6.20958	3.93531	5.88813	3.48478	5.88403	3.11601	7.43551	6.19368	5.30977	4.21683	6.18854	4.13915	5.13302	5.11857	3.72467	5.15922	3.82659	5.34448
Acetylcholine	pos	146.117	0.708827	10.8157	6.58838	8.54864	3.65569	5.70417	5.51494	6.0695	7.25167	6.99225	8.06363	8.18161	4.54703	8.89645	7.03756	13.1527	7.691	4.67465	3.17216	10.5645	5.41456	8.88219	3.62162	3.642	3.74916	5.684	4.87181	4.74234	9.49903	6.59363	3.91635	7.94638	6.16024	6.89436	7.42697	3.67437	6.2115	13.7706	10.5519	3.47519	4.99928	7.79194	1.87285	16.0064	13.8693	19.9495	9.53114
L-Serine	pos	106.05	0.713402	0.671644	0.732526	0.556866	1.27734	0.242089	0.707793	0.788109	0.932167	1.65812	0.623439	0.587838	2.03281	0.515374	0.623269	1.27565	0.91826	1.20662	0.870582	0.727153	1.69408	0.7474	0.848097	0.959581	1.6986	1.8473	1.09582	1.33089	1.13362	0.447807	0.559257	0.698221	0.501794	1.20691	0.382605	1.64722	0.905717	1.54016	0.821151	1.67111	1.10799	1.83503	1.86355	0.632703	0.939349	1.50013	0.729732
Fatty amine C20:1	pos	310.31	19.7362	1.06645	0.895709	1.61127	0.860323	0.975187	1.11753	0.959424	1.11992	1.13294	0.542174	0.389872	0.971745	0.817789	0.821669	0.558222	0.490527	0.704716	0.604624	0.625737	0.500074	0.363171	0.791566	2.37293	0.295752	0.397731	0.577213	1.06466	0.550427	0.589037	1.24363	0.908922	0.768627	1.09624	0.906601	1.55592	1.44817	0.748827	0.929434	1.15953	1.46326	0.98958	1.4214	0.792839	0.990871	0.857858	0.697114
Carnitine C2:0	pos	204.121	0.753211	1.32447	0.981343	0.62829	1.42564	0.680803	2.10637	1.0286	2.28258	1.1329	1.26099	0.656644	1.06477	0.929838	1.21636	0.753692	1.03027	2.5641	1.4783	0.883778	1.05917	0.826958	1.60606	1.77015	1.61417	2.21717	1.30196	1.77394	0.834894	0.617238	0.943097	0.706543	1.17221	1.7236	0.82	1.4372	1.62189	0.876615	1.95453	2.02344	2.29829	1.54557	1.88807	1.22819	1.07961	0.591426	0.782421
Cotinine N-oxide	pos	193.102	2.31824	0.0374928	0.0362838	0.0356638	0.0398042	0.0351961	0.0379706	0.0374233	0.0364534	0.0386422	0.0353584	0.0374762	0.0385768	0.0361417	0.0372339	0.0374602	0.0374945	0.0383168	0.0378253	0.0357412	0.0405988	0.0380984	0.0363204	0.0375153	0.0381407	0.0382038	0.0373618	0.0382289	0.0394439	0.0395482	0.0381111	0.0368642	0.0390771	0.0380684	0.0383232	0.0374515	0.0377592	0.0358966	0.0404663	0.0397448	0.0382255	0.0382788	0.0377784	0.0355844	0.0360555	0.0334918	0.0342966
LPC 22:0	pos	580.434	19.6	0.0267109	0.0229117	0.0373259	0.0216841	0.0133894	0.0107525	0.0510628	0.0217051	0.0282692	0.0250184	0.0109728	0.0294181	0.0241925	0.0140523	0.0278494	0.0402725	0.0185184	0.0362329	0.0458773	0.0489826	0.0408665	0.0132628	0.0228283	0.0644309	0.0559049	0.0132633	0.0214683	0.0151049	0.016516	0.00750031	0.0150089	0.0211564	0.0115498	0.0215305	0.0134596	0.0219993	0.0654462	0.0512988	0.0353204	0.0283023	0.0615406	0.023745	0.0350464	0.045119	0.0175989	0.0208192
Hypoxanthine	pos	137.046	0.914224	40.3329	36.4731	24.9158	28.6525	14.4649	26.7212	28.92	26.4953	29.1779	28.0368	33.6831	27.1382	36.9306	31.6388	38.1551	27.9095	25.6723	35.0829	36.3225	22.1047	33.1322	24.4414	26.0291	21.942	23.6107	21.2635	26.8337	25.751	37.0802	18.7924	21.6279	25.4811	33.6913	27.2861	19.2618	31.0211	49.7763	25.553	20.5266	26.3249	35.8498	21.525	48.7481	40.3239	64.6441	35.3759
1-Methylguanosine	pos	298.114	1.01722	0.0918741	0.0191564	0.0258797	0.10193	0.00644228	0.0404072	0.0892853	0.0348087	0.0897975	0.029556	0.0354041	0.103552	0.0379295	0.0238137	0.0334089	0.0433903	0.022318	0.0465863	0.0248583	0.0557324	0.0271392	0.0353529	0.0516709	0.0551634	0.110889	0.0447996	0.0481845	0.0613513	0.0425947	0.0328569	0.0196252	0.0731382	0.0697288	0.0608739	0.0285633	0.0454805	0.094703	0.0217513	0.0385569	0.0226397	0.101945	0.0568188	0.0814994	0.085195	0.0837574	0.0446296
Pro-Leu	pos	229.154	0.750803	0.207341	0.406564	0.226853	0.241814	0.190427	0.428691	0.313293	0.488814	0.271534	0.287314	0.256989	0.269847	0.251816	0.278782	0.28076	0.295701	0.409306	0.314357	0.337673	0.289699	0.328551	0.366488	0.336817	0.446469	0.289132	0.25473	0.284784	0.27621	0.266476	0.291316	0.298682	0.277874	0.339672	0.259786	0.415501	0.348054	0.286697	0.410174	0.470513	0.379578	0.268615	0.35094	0.384403	0.305273	0.231936	0.198839
(R)-(+)-Lactamide	pos	90.0554	0.704454	4.16566	3.00027	2.25968	3.42516	1.01767	2.49014	2.26699	2.32709	3.72189	1.9824	1.81336	4.52873	3.56349	2.02437	3.87182	3.38308	3.31461	3.19787	3.92687	3.54126	3.7057	3.75861	3.8106	4.50681	4.15751	2.25245	3.51265	2.66513	1.79547	1.19855	2.10445	1.61834	3.14689	1.64795	3.17238	2.3698	5.61143	4.09968	3.09755	3.03974	4.98343	3.40283	3.60451	3.65835	3.37944	4.00071
Fatty amine C22:1	pos	338.341	21.0507	13.6223	13.3018	18.4763	10.2657	11.1724	19.4626	16.6983	19.9063	17.9633	9.00289	5.40381	14.0306	10.9851	10.9904	6.87674	7.95602	8.80129	7.34576	8.18851	8.30689	6.04093	14.4798	31.9479	4.80196	5.56255	6.01202	14.7736	8.09342	7.03078	14.9946	13.7736	10.4744	13.9832	16.3428	25.7696	16.943	8.59115	13.5977	18.7815	17.8201	13.0506	17.7015	10.2196	12.9185	9.11669	9.88546
Proline betaine	pos	144.103	0.72	0.665169	0.459606	0.350542	0.412004	0.335474	0.941742	0.953429	0.597623	0.343618	0.33698	0.366111	0.400519	0.647862	0.44396	0.411837	0.684982	0.352204	3.14228	0.491666	0.494682	0.450413	0.382901	0.454125	0.733829	0.945957	0.724684	0.533145	0.37146	0.336907	0.377375	1.01039	0.515259	0.542287	0.53462	0.56431	0.513612	0.51732	0.597754	2.45948	1.71618	0.296434	0.325211	0.480661	0.84332	0.664027	0.544436
Fatty amine C22:0	pos	340.357	22.0625	0.0708405	0.0878195	0.120826	0.0852103	0.0867735	0.174777	0.0974562	0.152905	0.0984017	0.0685316	0.0496534	0.0880156	0.0691148	0.0663065	0.05127	0.048342	0.0651793	0.051398	0.0660893	0.0507025	0.0500493	0.0734125	0.154257	0.0393509	0.0370907	0.0444273	0.0903474	0.0571341	0.052233	0.0938684	0.0848602	0.0784879	0.105768	0.103486	0.137752	0.100636	0.0635203	0.0918463	0.121315	0.136101	0.0889831	0.101879	0.0742556	0.0916694	0.0692394	0.0519579
Fatty amine C20:0	pos	312.327	20.7885	0.108178	0.11046	0.145375	0.121153	0.136011	0.204331	0.115042	0.208844	0.10718	0.0799341	0.068393	0.124664	0.0994974	0.113302	0.0720163	0.0719264	0.0948914	0.0667102	0.105128	0.0709511	0.0649713	0.0973395	0.260548	0.0563089	0.0676265	0.0686515	0.117712	0.0732274	0.0767921	0.130136	0.109074	0.122104	0.145092	0.152251	0.215099	0.158975	0.0966943	0.125198	0.178467	0.210111	0.113266	0.147917	0.0941622	0.116891	0.0944333	0.0725386
Nicotinamide-N-oxide	pos	139.052	0.741704	0.601887	0.488284	0.514856	0.841296	1.39636	2.56899	1.07641	1.1489	0.492745	0.569251	0.459246	0.469622	0.504999	0.419459	0.869018	1.04234	1.32556	1.01151	0.629065	1.28903	1.07884	0.527084	0.628287	1.13496	0.953927	0.694212	0.650003	0.491169	1.38857	0.545616	0.683789	0.900748	0.709038	0.590994	2.49722	0.978346	1.48607	0.944031	0.561556	1.24941	0.579638	0.690108	0.425537	0.523201	0.691597	0.437166
L-Aspartic Acid	pos	134.045	0.719487	0.49284	5.49922	3.5192	3.96044	1.24984	1.91308	5.52755	3.91741	6.60212	3.17108	2.84141	7.45582	0.547237	4.05772	1.00955	3.93327	5.64142	3.57307	0.522553	5.34362	0.966671	2.44039	2.05214	4.6053	4.90479	5.75076	3.43549	4.9313	1.7309	2.55052	2.93476	1.34758	5.17449	1.26763	5.74525	2.62367	4.92893	0.68684	4.31937	2.9535	6.93046	4.079	1.47993	2.93871	9.27959	1.59842
LPC 17:0 sn-1	pos	510.357	16.0896	0.175105	0.0892009	0.0740444	0.140791	0.0503667	0.121044	0.187985	0.111427	0.111251	0.0697907	0.0388275	0.130814	0.0727637	0.0664183	0.118327	0.112909	0.107205	0.12994	0.113162	0.138996	0.105392	0.0955577	0.0870739	0.28729	0.285352	0.068215	0.0914567	0.0654061	0.0503186	0.127278	0.0598911	0.0909291	0.0727454	0.0882576	0.10572	0.0965587	0.236755	0.147733	0.233189	0.270502	0.266782	0.149125	0.112157	0.154224	0.0660515	0.0906615
PC 30:0	pos	706.538	22.9741	0.345805	0.597549	0.626529	1.20521	0.345498	0.679596	1.0511	0.902158	0.958443	0.555596	0.550106	0.849566	0.612362	0.523643	0.83545	0.859979	1.13369	0.820361	0.722874	0.62871	0.609787	0.943553	1.02222	0.774321	0.816902	0.560757	1.11331	0.790724	0.477571	0.740999	0.535827	0.588112	0.705481	0.526123	0.897294	0.630574	0.72762	0.508043	1.02963	1.00973	0.506181	0.764885	0.446663	1.1127	0.372677	0.650505
PC O-36:5	pos	766.573	23.179	0.00821621	0.00546447	0.0087996	0.0297891	0.0150571	0.00895681	0.0110748	0.0100746	0.0166467	0.0117825	0.00500017	0.0322208	0.00704832	0.00587395	0.0139933	0.016195	0.03081	0.0188414	0.0150186	0.0118801	0.00990779	0.019149	0.020189	0.0269448	0.0157445	0.0305232	0.0215508	0.0103765	0.00968544	0.0306045	0.0144605	0.0249516	0.00738586	0.0315696	0.0148537	0.0241706	0.0291328	0.0145071	0.0202426	0.0237814	0.0332734	0.0389873	0.00840347	0.00998038	0.00427557	0.0225771
LPC 16:0 sn-1	pos	496.34	15.3739	16.016	13.0641	7.54277	20.1899	5.90036	13.8034	23.6014	16.9209	13.7838	8.33656	5.30994	17.7359	6.5242	5.84037	11.3202	17.5543	21.4765	18.3168	11.8453	21.4854	10.2377	16.5671	14.8872	42.4473	38.0062	9.02203	17.4188	11.0885	7.73937	15.7876	8.16292	13.8383	9.89004	14.5353	18.4795	15.1367	32.4339	19.7887	34.8142	33.7423	35.2588	29.0264	10.0032	16.3605	5.85687	8.52552
Glycated Leu	pos	294.155	1.03	0.00918219	0.0789695	0.0526118	0.0376156	0.00279221	0.0172781	0.0371257	0.00635804	0.0904103	0.0616581	0.037752	0.105321	0.0281518	0.0384831	0.082068	0.103539	0.0775154	0.110268	0.039526	0.0406639	0.0410707	0.101992	0.0955781	0.0189033	0.000532394	0.00024961	0.131455	0.0894712	0.00527881	0.0257276	0.01689	0.0221315	0	0.0169971	0.0795293	0.0431591	0.000278505	0.0433441	0.0997554	0.0617442	0	0.0646373	0.00497402	0.0650386	0.0302464	0.0282375
PE 34:2	pos	716.527	23.4727	0.00119257	0.00149494	0.00200397	0.00637207	0.00172772	0.00227343	0.0031188	0.00196873	0.00522977	0.00190458	0.000988408	0.00579692	0.00262344	0.00243785	0.00285289	0.0040083	0.00441115	0.00456011	0.00345616	0.00267402	0.0036254	0.00539079	0.00746075	0.00372066	0.00403266	0.0037496	0.0063876	0.00277267	0.00334547	0.00249186	0.00524822	0.00225209	0.00461651	0.0034357	0.00238856	0.00421393	0.00576326	0.00422631	0.00321515	0.00404705	0.00468923	0.00480809	0.00129779	0.00469252	0.000930722	0.00590397
Gly-Tyr	pos	239.101	1.04003	0.0281371	0.0151026	0.0258011	0.136	0.0165928	0.0637882	0.0206774	0.0444022	0.0659393	0.0228969	0.0187508	0.114076	0.0224907	0.03239	0.12156	0.0373904	0.0697255	0.126825	0.0517293	0.111608	0.0631909	0.0799069	0.0576097	0.219097	0.179757	0.0652482	0.0943837	0.0457754	0.0156057	0.0279739	0.0432716	0.0303399	0.0697025	0.0129612	0.245761	0.0547178	0.145442	0.0915168	0.161385	0.111935	0.13698	0.172579	0.029857	0.065886	0.0355414	0.0487333
LPC 18:0 sn-1	pos	524.372	16.8041	5.16999	3.98245	3.45885	5.17773	2.61448	3.68609	6.84835	4.04562	3.3824	2.57108	1.80298	3.99337	2.72486	2.00353	4.15884	5.98539	4.93437	5.19495	4.96127	5.82862	3.87089	3.78918	3.76275	9.71082	8.52416	1.65315	3.31224	2.58183	2.64294	3.3578	2.39531	3.98933	2.00753	3.99038	3.81322	3.75965	7.79679	6.10863	6.63842	7.09525	8.85067	6.27499	4.50836	6.44083	2.34878	3.55119
SM 32:1 (SMd(18:1/14:0))	pos	675.544	21.0242	2.3932	3.5722	3.36718	4.69084	2.21458	4.17165	5.70647	5.74783	4.55161	4.44703	2.76106	5.47969	2.41331	3.11392	4.28403	4.97117	5.32076	3.94023	3.97836	3.4398	3.66367	4.64231	4.68771	5.44104	4.36383	4.08175	4.12652	3.60213	3.0554	3.61687	4.0899	4.37128	3.57066	3.34751	5.84568	4.67868	3.63539	4.33312	7.9075	4.03998	3.65049	4.30662	2.16432	5.06094	2.40467	3.48566
PC 28:0	pos	678.507	21.9991	0.00947191	0.00925049	0.0145539	0.0285272	0.0125846	0.0223152	0.0154616	0.0263527	0.0224586	0.0140471	0.0144324	0.0216718	0.0150471	0.0103264	0.0208205	0.0175254	0.0222266	0.0186856	0.0183429	0.012257	0.0159851	0.0201493	0.0224091	0.0209229	0.016607	0.0225445	0.0266476	0.0194912	0.011513	0.0128039	0.0166924	0.00989996	0.0176321	0.00967338	0.0230553	0.0167165	0.0185971	0.0190722	0.028924	0.0226976	0.018763	0.0180134	0.0139371	0.0259831	0.00994119	0.0159882
CMP-Sialic acid	pos	615.154	0.726746	0.00498197	0.0495675	0.0418787	0.0334372	0.0265053	0.00886733	0.00463597	0.00454519	0.0142762	0.0214004	0.0172507	0.0242601	0.0323968	0.0188593	0.0409647	0.0378392	0.0254079	0.0355188	0.0597416	0.0240155	0.0461398	0.0464688	0.0138955	0.0183694	0.0240115	0.0140691	0.0303503	0.0151023	0.00984133	0.00323843	0.0301048	0.00361702	0.00173719	0.00742515	0.0183654	0.0378968	0.0417971	0.0550306	0.0368085	0.070692	0.0490352	0.0397677	0.0338665	0.0698468	0.0357236	0.0644047
LPC 15:0 sn-1	pos	482.324	14.6283	0.221549	0.162309	0.105927	0.31803	0.0646686	0.201968	0.364297	0.248181	0.187128	0.102914	0.0751898	0.224107	0.0928896	0.0839286	0.158007	0.213659	0.283253	0.259087	0.145659	0.29606	0.137688	0.232207	0.203923	0.632656	0.558126	0.111803	0.268652	0.177167	0.0823062	0.185634	0.125709	0.160731	0.120135	0.156384	0.243267	0.198695	0.456109	0.304068	0.517314	0.461521	0.496957	0.391297	0.167853	0.23215	0.0835442	0.107939
PC 36:5	pos	780.554	22.8326	0.0285241	0.0163774	0.0160161	0.0563398	0.0266299	0.0174553	0.0313575	0.0212382	0.058398	0.0277408	0.00952291	0.0815643	0.0159176	0.0140043	0.0359786	0.0455805	0.0736191	0.0468579	0.0297954	0.0245229	0.0277365	0.057964	0.0526089	0.0461447	0.0541157	0.106828	0.0450814	0.0277089	0.0246741	0.0622165	0.0432385	0.0500182	0.0176462	0.0403103	0.0193231	0.0631861	0.0772878	0.0262792	0.0440153	0.0458907	0.0568592	0.0537573	0.0238011	0.0296916	0.0130684	0.0710154
D-Pantothenic acid	pos	220.117	1.73287	0.128805	0.109859	0.0620582	0.182088	0.0410769	0.19861	0.10684	0.206898	0.170214	0.0818698	0.0708796	0.187852	0.0747968	0.0815028	0.131135	0.190859	0.16699	0.156433	0.0668537	0.144576	0.0709044	0.166899	0.140317	0.209893	0.133719	0.120315	0.183384	0.127936	0.0692761	0.0911059	0.0657217	0.101924	0.132219	0.0904732	0.135688	0.0667774	0.137518	0.139545	0.121497	0.138651	0.118078	0.13792	0.135624	0.102328	0.0909699	0.0855423
N6-Succinyl adenosine	pos	384.115	1.37291	0.257879	0.178208	0.0902956	0.0998654	0.102354	0.068113	0.0437339	0.0465459	0.0603941	0.0509628	0.0383424	0.0854266	0.250797	0.0759073	0.309765	0.179573	0.128566	0.113821	0.43888	0.058601	0.329068	0.133035	0.104878	0.118156	0.062423	0.0253029	0.0958006	0.0477549	0.105711	0.0226092	0.0505902	0.045878	0.0487573	0.0704604	0.108805	0.123599	0.308773	1.10916	0.073693	0.128288	0.205893	0.0927084	0.149784	0.297564	0.0886422	0.349216
Nα-Acetyl-L-Iysine	pos	189.123	0.69	0.154652	0.171585	0.258843	0.173184	0.14747	0.131947	0.120283	0.170475	0.281786	0.138183	0.25297	0.346976	0.235113	0.157329	0.255447	0.268709	0.218286	0.285885	0.320831	0.163578	0.273966	0.100873	0.109474	0.220507	0.192193	0.17434	0.122985	0.191487	0.189538	0.0759689	0.232155	0.0647643	0.113356	0.0852868	0.235281	0.14729	0.339264	0.184694	0.236924	0.141655	0.355699	0.214917	0.247101	0.371834	0.424026	0.214084
MG 16:0	pos	331.281	18.1014	0.271802	0.236226	0.216481	0.141246	0.142873	0.160112	0.0534665	0.284499	0.112703	0.109091	0.0703937	0.119577	0.1705	0.180705	0.23343	0.202433	0.216668	0.290175	0.227385	0.167658	0.230034	0.226913	0.184738	0.168861	0.179713	0.681068	0.180309	0.127466	0.0696808	0.0481469	0.144125	0.0806787	0.112189	0.0905993	0.115515	0.0969316	0.583011	0.292361	0.133184	0.258605	0.413491	0.11304	0.169872	0.18642	0.109141	0.128175
PE O-36:6	pos	722.512	23.2337	0.0053597	0.00740422	0.00695136	0.0345351	0.0246712	0.0164205	0.017385	0.0156709	0.0410299	0.018326	0.00890387	0.0842698	0.0109184	0.0134777	0.0224836	0.0466364	0.0700698	0.0348865	0.0273537	0.0350819	0.018518	0.100498	0.0548058	0.0494502	0.0582734	0.0800343	0.0510429	0.0186232	0.00920591	0.0758406	0.0172379	0.0649785	0.0185674	0.0744547	0.0367735	0.0571929	0.0504868	0.0265797	0.0555101	0.0716661	0.0564025	0.0819242	0.00665904	0.0151974	0	0.0446329
Hexadecan-1-ol	pos	265.252	19.7412	0.145055	0.0797136	0.0847634	0.10237	0.0468192	0.0993285	0.100221	0.0744319	0.11212	0.0785694	0.0511612	0.122477	0.099434	0.0926064	0.140639	0.171231	0.12808	0.142496	0.111755	0.105118	0.138114	0.149376	0.191405	0.0978947	0.102136	0.19477	0.19327	0.111116	0.0698247	0.0826621	0.141791	0.0854511	0.0519338	0.0707439	0.138434	0.136402	0.150786	0.174186	0.116517	0.135047	0.224094	0.249397	0.0632681	0.148585	0.103046	0.0930602
SM 31:1	pos	661.528	20.4436	0.0758402	0.0680935	0.0941803	0.139678	0.0542516	0.108207	0.122564	0.129229	0.110941	0.133944	0.079961	0.132025	0.0783625	0.0687206	0.114348	0.119992	0.129577	0.0913724	0.11668	0.0926562	0.0811756	0.117031	0.145963	0.1246	0.117593	0.0985992	0.109603	0.0833781	0.0724791	0.0935561	0.0932344	0.104865	0.0982054	0.081431	0.104695	0.113038	0.108087	0.118333	0.156443	0.126958	0.110273	0.106322	0.0569136	0.116068	0.0605893	0.0919712
Aspartyl-Leucine	pos	247.127	1.3702	0.109557	0.108867	0.0964299	0.232472	0.0477862	0.156639	0.208157	0.113793	0.248544	0.0877867	0.0842085	0.298478	0.100996	0.129739	0.15782	0.206663	0.168197	0.123342	0.0991877	0.148547	0.0911389	0.063677	0.117661	0.186212	0.180395	0.110634	0.141392	0.197594	0.0587643	0.111368	0.072166	0.0453976	0.170753	0.100334	0.181653	0.131667	0.165907	0.0495633	0.154332	0.0795617	0.153496	0.11695	0.143409	0.142658	0.0959047	0.0502631
Choline	pos	104.107	0.68724	33.9843	31.4716	47.2925	25.0549	18.3475	24.2519	25.5782	25.2467	24.2325	23.4323	25.316	34.2482	33.0238	30.5872	37.04	23.5916	31.2106	37.3094	32.4797	28.4601	30.4683	27.5409	27.7259	22.3925	33.1181	18.1029	25.5794	22.3676	26.3683	16.4615	32.0883	18.3318	30.2664	19.6609	25.6204	29.2694	49.8069	31.9715	22.9491	29.7742	43.4532	27.3336	44.2285	39.766	60.5876	34.079
PC O-34:2	pos	744.59	23.7605	0.0389008	0.0336848	0.0397705	0.0561997	0.0313707	0.0243054	0.0419778	0.0221201	0.0549042	0.0550834	0.0219486	0.0450116	0.0685374	0.0399692	0.0579181	0.0532201	0.0673303	0.0631319	0.0500747	0.0399168	0.0696876	0.0546876	0.0621106	0.0480979	0.0272189	0.0364367	0.0763673	0.0475333	0.0360696	0.0462892	0.0518338	0.0288098	0.0270615	0.0359598	0.0283981	0.0620548	0.0675171	0.0506238	0.030886	0.0523209	0.057489	0.0471975	0.0345848	0.0672561	0.0200376	0.0737783
Carnitine C18:2	pos	424.344	14.99	0.00751538	0.00564726	0.00112965	0.00832892	0	0.00106743	0.00742722	0.00617622	0.0104373	0.00408879	0.000588258	0.00742957	0.00317748	0.00340423	0.00372035	0.00610153	0.0136394	0.00451486	0.00226155	0.00262996	0.00379988	0.00709817	0.0122405	0.00440779	0.0142489	0.0160135	0.0103819	0.00327811	0.00156442	0.00773765	0.00385469	0.00141997	0.00731409	0.00124779	0.0028156	0.0135461	0.0158899	0.0089896	0.0102628	0.0133917	0.0164897	0.0193125	0.00651691	0.00420351	0.000553892	0.00290513
creatinine	pos	114.066	0.68	0.0644655	0.0477035	0.0363139	0.102752	0.0344722	0.115082	0.0628927	0.181243	0.06796	0.0480625	0.0424023	0.106841	0.0174302	0.0445873	0.0773911	0.0811754	0.113347	0.0767543	0.0572566	0.120748	0.054667	0.128032	0.0716815	0.151311	0.0627877	0.0608639	0.059225	0.0732494	0.0449343	0.0456583	0.0642592	0.0750685	0.0822952	0.0562701	0.107793	0.0893567	0.0543071	0.0711919	0.0931954	0.135124	0.069386	0.0911481	0.0452161	0.0466457	0.0147402	0.0417259
orthophosphoric acid	pos	98.9845	0.735998	1.04373	0.936989	1.3501	0.970068	1.36912	1.05996	1.0964	1.1498	0.742609	0.9834	1.04164	0.615473	1.50006	1.23775	0.952592	0.66695	0.795754	0.995179	1.34252	0.697035	1.19937	0.76828	0.864289	0.502685	0.692044	0.725599	0.766096	0.80011	1.47797	1.00269	1.22023	1.18973	1.09641	1.52449	0.699898	1.08572	1.04612	1.23708	0.69744	1.00055	1.02948	0.738925	1.43974	1.17681	1.31397	1.07229
Kynurenine	pos	209.092	1.39	0.0371179	0.0746927	0.0217769	0.0706428	0.0286604	0.0993809	0.10168	0.077561	0.0873256	0.0515241	0.0721708	0.113012	0.124406	0.051861	0.0821896	0.070934	0.0945471	0.0647214	0.0590638	0.106162	0.0531678	0.0708075	0.102415	0.139239	0.124304	0.0693608	0.13321	0.0746497	0.0613102	0.0389731	0.0920701	0.0435382	0.12662	0.0852597	0.141311	0.0779339	0.122897	0.114435	0.0918785	0.117408	0.184899	0.120078	0.100758	0.0780577	0.0713813	0.0476382
MG 18:2	pos	355.284	17.6138	0.0668009	0.0448264	0.0496827	0.0315901	0.0350284	0.015931	0.0207528	0.0284637	0.0195704	0.021721	0.0190453	0.0205625	0.0317146	0.0317176	0.0317747	0.035691	0.037941	0.0655473	0.0300057	0.0218838	0.0356005	0.0469765	0.0284755	0.0377968	0.0333985	0.299953	0.0313168	0.0222901	0.0215207	0.0158316	0.0441099	0.0210878	0.0182566	0.0250172	0.023061	0.0259796	0.23085	0.0392286	0.0239842	0.0299859	0.150436	0.0285363	0.0370395	0.0286378	0.030432	0.028545
PC 38:7	pos	804.555	22.3859	0.0108972	0.00476172	0.00536119	0.034167	0.0375304	0.0379013	0.017354	0.0423171	0.0180288	0.00877582	0.00606552	0.0257775	0.00353337	0.00239076	0.00755906	0.016994	0.0372597	0.0131944	0.00735429	0.0111262	0.00338645	0.0300104	0.0142175	0.0244191	0.0302561	0.0697047	0.018866	0.0101971	0.00748186	0.0476133	0.011351	0.0563317	0.0133674	0.0457914	0.0181679	0.0227849	0.0493578	0.014565	0.0380698	0.0422284	0.0346196	0.0235793	0.00541037	0.00734506	0.00154918	0.0282229
Oxidized glutathione	pos	613.16	0.727568	0.0175817	0.132926	0.11384	0.125866	0.115857	0.0721204	0.00116752	0.0334171	0.0616207	0.0640707	0.0404956	0.101231	0.0971337	0.0516071	0.123799	0.134029	0.0947791	0.109099	0.191852	0.121134	0.164804	0.150271	0.0698398	0.0913005	0.106711	0.0471529	0.115276	0.0537505	0.019528	0.00501481	0.103184	0.0222003	0.024127	0.0520995	0.0890758	0.141775	0.0766028	0.217462	0.150633	0.275836	0.133943	0.171642	0.0994537	0.200221	0.0303905	0.187739
Uridine	neg	243.062	1.19055	1.57603	1.01212	1.74761	1.33224	0.891737	3.40145	1.0423	0.506651	0.875733	3.48755	0.940156	1.09169	1.39147	0.600852	1.25722	1.742	2.46947	1.33016	1.15434	0.951593	1.00424	1.27199	0.977684	1.02329	0.94725	1.99283	0.958581	1.75628	1.78599	0.926676	0.962101	1.32009	1.1063	1.26193	0.78596	0.453542	1.00251	0.967998	0.636116	0.961628	0.865713	1.49915	4.32359	1.68467	1.09766	1.22643
uric acid	neg	167.021	0.79	0.0455544	0.0459278	0.0279981	0.00213096	0.00141703	0.00935036	0.00492011	0.0088344	0.0621923	0.0328963	0.0460216	0.0324347	0.0303172	0.0283745	0.0380012	0.0444242	0.0550401	0.048751	0.0231796	0.0191007	0.0287573	0.0556635	0.0473229	0.0227093	0.0145968	0.0140443	0.0397391	0.0297926	0.00465735	0.0177588	0.00425427	0.00336759	0.00352901	0.0370114	0.158894	0.0277078	0.0176889	0.0361184	0.0208741	0.0164277	0.00599182	0.0464036	0.0450216	0.0340511	0.0308039	0.00791143
Trp	neg	203.081	5.07736	1.59488	2.76761	2.03935	4.63458	1.90335	4.03489	3.15757	4.0365	4.97232	2.61976	1.84635	7.60804	2.09411	2.3802	3.98894	3.78073	6.36518	3.25355	2.88434	5.32087	2.73459	3.88391	3.46798	6.53349	5.16591	3.2668	5.52352	4.05802	2.20681	3.00015	2.55571	2.82239	2.84059	2.16969	7.58485	3.21122	3.33358	3.15427	6.48854	4.80717	6.06323	6.00784	1.85317	2.98761	1.81724	2.62599
TLCA	neg	482.294	16.6565	0.265435	1.84614	0.00711798	0	0	1.95036	1.17939	2.85435	0	0.0111818	0.0370719	0	0.0060593	0.0037308	0.143908	0.256977	0.00292367	0.0130978	0	0	0	0.00388475	0	0.00247526	0.00562556	0.285174	0.0332017	0.0174202	0.0166693	0.0216371	0.0663206	0	0.00433583	0.458409	0.029921	0	0.218808	0.00135688	0.00611902	0.0757913	0.117639	0	0.06362	0.000947796	0.742388	0
Tetrahydroaldosterone	neg	363.215	13.0375	0.0902306	0.0449706	0.0724234	0.0364811	0.0528148	0.010375	0.0457023	0.0483517	0.0386355	0.0398132	0.0450179	0.0743678	0.0766603	0.0326894	0.0564751	0.0538796	0.0102966	0.0558537	0.0806981	0.0425522	0.082233	0.0371982	0.0637024	0.0706121	0.0480694	0.0139875	0.00656421	0.0267888	0.0295332	0.119082	0.0767361	0.0668497	0.0175239	0.0572625	0.0361317	0.012582	0.0301485	0.0257584	0.0171453	0.0185535	0.023358	0.0239029	0.000787191	0.0459222	0.00205154	0.0461203
TCDCA	neg	498.289	15.7104	99.7765	59.5441	2.09873	0.0340766	0.0344178	81.4512	231.264	20.0175	0.108772	0.264239	0.70359	0.0359646	0.896353	0.0255274	14.5786	49.6445	0.231575	0.353697	0.0840458	0.269576	0.10186	0.270986	0.0798497	0.799575	0.263266	81.5298	10.7888	0.838778	0.239781	0.740015	8.66419	0.531064	0.399803	10.8409	2.24347	0.0654904	7.2487	0.0238957	1.17947	1.20127	10.7042	0.0163813	0.710533	0.172783	12.5934	0.0271093
TCA	neg	514.284	14.8182	42.9945	40.1959	0.893918	0.0122023	0.0118149	47.8343	112.61	7.51021	0.0484443	0.0690605	0.221078	0.0135454	0.368088	0.0073745	6.35289	20.3552	0.0745583	0.112303	0.0219	0.0961549	0.0318328	0.0937217	0.0328585	0.252385	0.112109	31.6761	4.40806	0.250947	0.0721579	0.313572	3.60227	0.293196	0.156934	3.29569	0.641398	0.0163806	2.90284	0.00793338	0.278276	0.358073	2.60457	0.00369425	0.126873	0.0712168	4.1259	0.00584494
Taurine	neg	124.006	0.674728	192.16	205.876	164.569	270.276	114.164	220.412	202.674	251.138	281.608	180.28	164.956	265.083	166.889	189.327	220.118	266.561	303.593	246.314	185.702	251.16	187.616	330.302	301.565	293.967	292.743	257.939	299.946	236.875	163.09	196.577	173.319	203.002	245.747	214.446	281.638	262.524	261.319	260.04	338.525	314.978	282.461	309.206	186.367	223.594	150.729	199.01
S-(5'-Adenosy)-L-homocysteine	neg	383.114	4.61302	0.213701	0.30205	0.177616	0.98662	0.279169	1.7897	0.591117	2.0266	0.458622	0.329379	0.223893	0.557682	0.230759	0.228491	0.355828	0.412674	0.405681	0.368084	0.267429	0.384438	0.240174	0.456047	0.405706	0.50106	0.455525	0.292916	0.374	0.328278	0.367179	0.490288	0.366516	0.58407	0.693657	0.448538	1.30196	0.402925	0.814905	0.359949	0.82074	0.5808	0.338934	0.487687	0.217695	0.32003	0.158213	0.238879
Pyroglutamic acid (Glp)	neg	128.034	0.707588	6.27745	4.63671	4.65099	9.2397	5.00218	8.57476	6.67154	7.10081	7.87291	4.54479	4.51563	8.25795	4.90024	3.58082	6.13415	7.47107	10.1437	5.86227	3.89242	7.55958	4.93837	4.6367	7.28278	9.88258	10.0064	5.78659	5.59974	6.92604	6.30198	4.20983	5.75512	6.89354	6.17253	6.67426	10.0068	8.5225	27.492	29.7398	12.3556	13.3359	13.2053	14.9673	4.82726	5.89994	6.71999	4.65343
Pipecolic acid	neg	128.07	1.03452	0.754739	0.634506	0.19032	0.37843	0.26355	1.37105	0.251579	0.896793	0.131906	1.54162	0.444619	2.85523	0.121659	0.161331	0.443981	1.63082	1.77693	0.690584	0.320295	0.853805	0.150731	1.23482	0.872633	2.6424	1.43007	1.1214	0.64619	1.03989	0.395906	1.05776	0.39833	0.413134	0.504194	0.300424	1.27745	1.13121	0.768466	0.22071	1.39781	1.04164	0.491713	0.756698	0.31346	0.457564	0.279144	0.417901
phenol sulfate	neg	172.991	4.2	0.015565	0.0135434	0.0331788	0.0226083	0.0554477	0.0147793	0.0217473	0.0207503	0.00836471	0.0133797	0.0105121	0.0172762	0.0225863	0.0151558	0.00994993	0.0289904	0.015823	0.0114619	0.00955762	0.0296056	0.00727779	0.0292289	0.0320096	0.0219362	0.010377	0.0168546	0.00889811	0.0167888	0.0160013	0.00882787	0.0162401	0.00785247	0.00792189	0.013329	0.01589	0.0273343	0.00973677	0.0141693	0.0142473	0.00788928	0.00644627	0.00270034	0.0111506	0.0466971	0.0197034	0.0867892
Pentadecafluorooctanoic acid	neg	412.966	14.4954	0.0619559	0.0761749	0.0710401	0.0845961	0.0720861	0.100355	0.0706349	0.104206	0.0767241	0.0786955	0.0693837	0.0651389	0.0722468	0.0728077	0.0695218	0.0714486	0.0740786	0.0751717	0.0744324	0.0762275	0.0663982	0.0774021	0.0762774	0.0737099	0.0811992	0.0839943	0.079899	0.0784555	0.0853179	0.0819477	0.095268	0.0792745	0.103119	0.0875692	0.122106	0.0903407	0.0837984	0.08931	0.0856425	0.0790708	0.0771605	0.0788158	0.0739546	0.0775844	0.0769907	0.0726529
Oxypurinol	neg	151.025	1.16071	2.45584	0.695646	0.442416	1.57671	0.580416	1.10824	1.42338	3.91943	1.2139	0.689068	0.834692	0.624436	1.15812	0.400871	0.910055	2.19468	2.30251	1.7858	0.487948	1.41598	0.479504	1.39763	1.51326	1.82984	2.46404	2.56838	1.86344	1.5388	0.53925	0.356277	0.79995	2.34958	1.91219	0.663543	3.6176	0.787571	1.8366	0.542214	1.8597	1.3195	0.904826	1.34432	0.574433	1.30675	0.290358	0.689783
Ornithine	neg	131.083	0.75	0.323229	0.395037	0.395939	0.915949	0.409127	0.791266	0.62316	0.839622	1.18331	0.38817	0.474044	1.62999	0.330316	0.431269	0.822811	0.790821	1.1407	0.618942	0.50152	1.46206	0.482882	0.756465	0.726026	1.51199	1.15142	1.03037	1.19252	0.726456	0.377302	0.588137	0.632662	0.576281	0.775827	0.480868	4.93871	0.785441	0.731653	0.635297	1.66171	1.05272	1.05712	1.54664	0.33294	0.386293	0.564706	0.198298
Ophthalmic acid	neg	288.112	0.795103	0.764537	0.840448	0.658986	0.644293	0.909757	2.01802	0.557217	0.702191	0.818763	1.06916	1.34957	0.623141	0.858025	0.811002	0.778847	0.544114	0.834794	0.527852	1.21309	0.311631	0.970727	0.475774	0.505357	0.710289	0.910341	0.441483	0.634194	0.748297	1.32947	1.94065	0.515411	1.32674	0.668502	0.531899	0.990192	0.59583	0.357795	0.522089	0.638554	0.309056	0.847392	0.51569	2.69874	1.03909	0.199052	0.770386
O-Phosphorylethanolamine	neg	140.01	0.622665	4.29634	6.99807	5.50702	6.58512	2.67667	6.32686	4.20427	9.60585	8.2119	7.58023	5.29991	8.32553	3.41772	5.24467	6.12604	8.41253	12.7113	6.83721	4.49674	8.10713	5.18414	14.3062	11.8385	9.6246	9.6658	8.83117	17.5447	6.82805	4.84017	6.51899	6.14521	4.20946	6.95871	6.13858	8.96127	6.59016	6.69419	5.06568	10.8054	8.19372	6.42453	8.9703	6.03401	5.18027	5.48585	5.00399
N-Carbamyl-L-glutamicacid	neg	189.052	0.62	0.134907	0.191093	0.157962	0.443862	0.161267	0.344491	0.15598	0.327735	0.443723	0.212168	0.167852	0.590118	0.165297	0.210104	0.349635	0.418805	0.480334	0.326318	0.218843	0.407686	0.243812	0.397113	0.433083	0.552876	0.490203	0.327057	0.453541	0.360122	0.126492	0.258464	0.262944	0.185679	0.303164	0.234621	0.619853	0.364733	0.244386	0.249093	0.656354	0.486506	0.285536	0.632482	0.203082	0.21052	0.130553	0.231784
N-Acetyl-L-methionine	neg	190.053	3.48029	0.244024	0.0973169	0.192563	0.238956	0.382185	0.412414	0.0847899	0.315741	0.0542286	0.204427	0.0995057	0.149829	0.354926	0.280957	0.506748	0.256158	0.114802	0.778068	0.658932	0.257017	0.442724	0.286165	0.215466	0.434903	0.211218	0.13823	0.240032	0.170163	0.115101	0.085455	0.0954492	0.181966	0.0964852	0.0991877	0.294118	0.168598	0.38871	0.269275	0.184812	0.157664	0.179973	0.21554	0.334566	0.397268	0.170212	0.814728
N-acetylglutamine	neg	187.072	0.79	0.0660829	0.0527268	0.0636117	0.0731258	0.0835355	0.0720578	0.035441	0.0487357	0.0613293	0.0810549	0.0466496	0.0724372	0.0379387	0.0404905	0.064783	0.0542539	0.0613459	0.0735337	0.0617218	0.0649438	0.0515562	0.0783922	0.0684192	0.116899	0.0422299	0.0426462	0.0673426	0.0992739	0.0342566	0.0326911	0.0374462	0.0540594	0.0208595	0.0435625	0.127249	0.0351212	0.0453711	0.065942	0.0554572	0.0430055	0.0450925	0.0606199	0.0607227	0.0929272	0.047206	0.0695472
N-Acetyl-DL-glutamic acid	neg	188.056	0.62	0.16888	0.164069	0.122476	0.154628	0.111265	0.180787	0.0512451	0.105049	0.116164	0.159239	0.148534	0.126937	0.124723	0.0981909	0.179905	0.174148	0.154248	0.176965	0.0754872	0.0894315	0.109248	0.223677	0.188205	0.220489	0.0772837	0.153454	0.119141	0.177076	0.113724	0.103285	0.10605	0.111156	0.039812	0.147932	0.198185	0.172841	0.109115	0.154759	0.0551935	0.437744	0.0854899	0.109977	0.197297	0.209401	0.340978	0.162401
Mono-ethylhexylphthalate	neg	277.145	14.4566	0.214217	0.266869	0.26453	0.310515	0.241352	0.377082	0.26845	0.375041	0.247943	0.272023	0.312932	0.267035	0.253791	0.24711	0.274383	0.24655	0.258413	0.25948	0.249711	0.247855	0.249997	0.254725	0.250419	0.245395	0.268684	0.270493	0.26983	0.30663	0.295206	0.284698	0.329684	0.293571	0.324138	0.30538	0.39306	0.329134	0.302562	0.310158	0.276701	0.278031	0.284547	0.2737	0.270562	0.266275	0.26616	0.266518
Methyl-α-D-glucopyranoside	neg	193.071	1.06944	0.754818	0.948811	0.171878	0.971174	0.158489	1.18914	0.776798	0.793444	1.27184	0.34473	0.351263	1.14086	0.167495	0.188067	0.358762	0.549033	0.772906	0.524141	0.135991	0.859828	0.276285	0.749809	0.541776	0.625807	1.09606	0.706441	0.417849	0.908122	0.665409	0.661737	0.206158	0.727034	0.568203	0.527147	2.39001	0.719706	1.356	0.854906	2.49233	2.18408	1.7485	1.69998	0.26055	0.803314	0.71471	0.271851
L-Tyrosine	neg	180.065	1.56841	3.95581	5.8984	4.05855	13.373	3.63936	10.7556	6.88371	10.9377	15.2654	5.24211	4.3623	21.282	4.05545	5.41884	10.4604	9.89849	14.3905	7.25959	5.72109	14.388	5.56047	9.20233	9.22251	16.2323	14.2449	10.0461	14.7149	9.00011	4.01167	7.79106	6.18138	7.40222	8.16615	5.4682	19.7295	9.18162	6.05397	7.54582	21.7939	12.0751	11.5891	18.7989	3.65908	6.50047	3.83789	4.7248
L-glutamic acid	neg	146.044	0.627917	62.5968	68.3481	51.621	119.628	39.6235	100.103	63.3188	101.688	108.098	71.0135	50.1212	119.332	57.0533	65.581	95.9056	91.5581	113.961	94.1213	74.0491	106.293	73.4738	127.116	109.645	125.796	113.51	85.375	128.486	104.665	40.8444	66.0794	63.114	71.9874	93.3305	63.2898	132.859	81.3813	85.2986	77.9468	124.948	104.45	100.212	129.158	71.1543	80.0075	54.5998	78.3445
L-Cysteine-Glutathione Disulfide	neg	425.081	0.65	0.107502	0.370841	0.489138	0.773787	0.187564	0.545396	0.0248014	0.0674021	0.0560037	0.399971	0.23784	0.980535	0.0259819	0.344439	0.348555	0.497017	0.631162	0.471797	0.0615697	0.668393	0.110905	0.370872	0.114078	0.761055	0.184025	0.491253	1.17342	0.71697	0.114132	0.24127	0.173089	0.0744659	0.10824	0.179043	1.12975	0.546705	0.255209	0.150457	1.46139	1.02076	0.266838	0.912996	0.805349	0.754615	0.177113	0.205437
Lactic acid	neg	89.0227	0.684824	81.9732	32.6351	24.4225	25.6947	46.013	68.7639	21.2783	51.2744	16.2379	46.6327	25.7799	35.1976	54.3461	45.8395	71.841	52.4244	41.4298	86.7182	91.9411	59.7028	80.6293	60.1586	58.8782	60.4076	31.3867	34.9738	67.8575	29.7434	37.6741	19.7117	32.98	31.2342	30.4845	33.4104	42.9522	90.5226	44.0731	77.6003	29.1647	53.3275	34.3082	29.6328	67.6319	47.2817	20.4684	66.4508
L(-)-Glutathione	neg	611.144	0.654868	0.17367	1.51904	1.09255	1.02286	1.34504	0.471326	0.0111395	0.278105	0.603278	0.747212	0.409379	0.826286	1.00064	0.56091	1.39454	1.39716	0.82424	1.02544	2.14538	1.42802	1.89758	1.59682	0.675654	0.928199	1.25142	0.686818	1.23672	0.60038	0.207459	0.0480526	1.52502	0.211485	0.264662	0.719049	0.998002	1.81122	1.30503	2.85779	1.83065	3.64955	2.0645	2.20315	1.30092	2.15512	0.581101	2.45715
Glycerol-3-phosphate	neg	171.011	0.620758	0.0233122	0.0230196	0.0118803	0.0159561	0.0307262	0.0680849	0.0131747	0.0653909	0.00961922	0.00704209	0.0120373	0.0152173	0.0114847	0.0169779	0.0206792	0.0133693	0.0233747	0.0133247	0.0216332	0.0207908	0.0115219	0.0111078	0.00698196	0.0313307	0.0179885	0.015282	0.0128947	0.0126969	0.0061255	0.0143955	0.007618	0.00830778	0.00973693	0.0181158	0.0371263	0.0140089	0.144439	0.0269611	0.0388303	0.027597	0.0252691	0.0150499	0.0152565	0.011936	0.00585957	0.0130938
Gln	neg	145.062	0.69	4.29561	7.95804	5.40794	11.3266	3.44316	9.03167	6.83072	9.09079	14.4709	6.16175	4.496	16.6988	4.31721	5.03719	9.3977	9.79306	12.8503	10.4018	6.57915	13.8256	6.76113	8.56889	7.79133	15.6403	14.8577	9.10469	14.092	11.4886	4.21521	6.97115	6.08536	7.06529	7.64566	5.17637	13.883	7.10453	7.14676	7.15889	16.8559	11.1626	11.9549	18.6989	4.21971	7.54602	5.69516	5.75158
gamma-L-glutamyl-L-glutamic acid	neg	275.089	0.55	0.384855	0.329483	0.331754	1.08359	0.133823	0.728514	0.503978	0.286968	0.670359	0.183403	0.199247	0.754553	0.392311	0.421636	0.550901	0.502873	0.594543	0.680666	0.392668	0.402242	0.39015	0.492056	0.373672	0.717738	0.707227	0.426919	0.518422	0.599632	0.122679	0.299444	0.284438	0.277677	0.888504	0.207553	0.775611	0.296106	0.583891	0.288502	0.448058	0.39401	0.729184	0.595874	0.779241	0.579176	0.341572	0.519292
Galactinol	neg	341.109	0.779653	0.767491	2.66896	0.293491	0.946633	0.928935	3.49951	3.21978	2.37433	1.10914	0.44359	0.676133	1.18229	0.116845	0.128626	0.678153	1.84738	0.907084	2.13611	0.275038	2.82675	0.416258	2.23476	1.54554	2.65418	2.52812	1.75419	1.40301	1.34485	0.391371	0.360505	1.25869	0.762121	1.28277	0.394146	2.42529	0.535258	8.15571	0.922405	5.46855	6.79702	2.03736	1.16794	0.184237	0.668202	1.69463	0.195083
FA 9:0	neg	157.122	12.5857	0.765187	1.17978	0.797801	0.86106	1.57804	5.75053	0.713577	7.49454	0.543946	0.543286	1.17767	0.575578	0.54067	0.916447	1.01752	0.836586	0.924978	0.474631	0.454648	0.77935	0.333039	0.465956	0.332965	0.749352	1.10039	1.42362	0.532888	0.50086	0.72826	0.782222	0.420589	1.04138	1.6198	1.15765	1.4994	0.62046	5.87074	0.66112	0.922077	1.09145	0.920744	0.576627	1.06278	0.579095	0.579534	0.425356
FA 26:4	neg	387.325	20.0022	0.00172271	0.00127843	0.00076365	0.00184945	0.00204947	0.000415521	0.00162425	0.000523288	0.000570801	0.000536306	0.000638535	0.00180127	0.000194403	0.000628078	0.000554595	0.00140956	0.00145941	0.00098639	0.000887473	0.00124405	0.000487623	0.0012797	0.000848139	0.00216897	0.0022004	0.00626761	0.000738961	0.00066742	0.000197556	0.00127157	0.000456165	0.00102019	0.000112767	0.00530359	0.00136643	0.00088098	0.0101482	0.00176685	0.00125044	0.00191402	0.00593219	0.00241983	0.000220333	0.000634317	0.000743825	0.00115504
FA 26:3	neg	389.342	20.38	0.000847889	0.000199557	0.000681701	0.00107824	0.000806334	0.000558651	0.00118119	0.000386958	0.00045216	0.000373141	9.66394e-05	0.000833036	0.00058877	0.00024383	0.00041341	0.000583175	0.000972778	0.000678151	0.000486257	0.000748798	0.00047714	0.00111256	0.000564093	0.00106165	0.000962118	0.00377737	0.000620859	0.000602837	8.982e-05	0.000888469	0.000334885	0.000692283	0.000317075	0.00154796	0.000412328	0.000793403	0.00194926	0.00106968	0.00153335	0.00104285	0.00324891	0.00124692	0.000448194	0.000481258	0.00015103	0.000411088
FA 26:1	neg	393.373	21.1219	0.0500422	0.0368143	0.0441425	0.0503873	0.0445691	0.0929573	0.0394161	0.0765115	0.026139	0.0316489	0.0251918	0.0472066	0.0317214	0.0251803	0.0301937	0.036554	0.0596248	0.0357766	0.0343525	0.0538428	0.0291569	0.0452576	0.031452	0.0535883	0.0582591	0.0788138	0.0265767	0.0367432	0.0252845	0.0478549	0.0303372	0.0390404	0.0361497	0.0482731	0.0633107	0.0343345	0.210485	0.0564223	0.0619068	0.0501789	0.0895075	0.0527141	0.0486659	0.035136	0.0258709	0.0240736
FA 25:1	neg	379.358	20.8086	0.0115975	0.00820884	0.0127787	0.0149977	0.011251	0.0277958	0.0112772	0.0159682	0.00679105	0.00846484	0.0057244	0.0117455	0.00893295	0.0083844	0.00948114	0.0108074	0.0185514	0.0110773	0.0132012	0.015349	0.00968714	0.0151129	0.0103098	0.0184032	0.0158964	0.0226324	0.00725453	0.00819986	0.00706257	0.0132115	0.00808635	0.0117716	0.00954501	0.0123291	0.0152659	0.0110263	0.0643048	0.0129439	0.0169231	0.0112084	0.0221831	0.0120349	0.0132796	0.00934095	0.00750127	0.00671325
FA 25:0	neg	381.374	21.6	2.12577	2.38884	2.4863	2.33437	1.68232	1.83713	2.05646	2.06065	2.42937	2.4496	2.2414	2.0984	2.11201	2.0978	1.94079	2.32353	2.55175	2.19821	2.27483	2.37611	2.17862	2.44547	2.60683	2.4031	2.31817	2.78424	2.31203	2.60108	2.2017	2.00607	2.41793	2.07472	2.1279	2.24606	2.03822	2.72987	2.27996	2.35901	2.39199	2.29661	2.64559	2.27108	2.6169	2.5278	2.93593	2.39153
FA 24:6	neg	355.27	18.6114	0.0790682	0.00401695	0.00899141	0.0590501	0.0215403	0.00626554	0.0316096	0.00193588	0.0438502	0.0173891	0.000793669	0.0567987	0.00524581	0.00436639	0.0279513	0.0865724	0.0663394	0.027287	0.0350337	0.102108	0.0195444	0.163772	0.0864097	0.230656	0.190824	0.674334	0.0594082	0.0266581	0.00233326	0.00171936	0.015608	0.0162877	0	0.533513	0.0273494	0.0543116	0.0408322	0.0653782	0.101855	0.0562847	0.566502	0.219917	0.00688847	0.031109	0	0.16235
FA 24:5	neg	357.279	18.983	0.107306	0.0127984	0.0249771	0.0700515	0.0397668	0.00789574	0.0489441	0.00659911	0.0648919	0.0183473	0.00212867	0.0843245	0.014043	0.0152073	0.0484101	0.11435	0.0798066	0.0484477	0.0523461	0.101789	0.0354798	0.142437	0.0925106	0.243678	0.211131	0.569606	0.0853519	0.0338647	0.0070563	0.0127524	0.0379215	0.034059	0.00049331	0.384845	0.0328905	0.0836183	0.0436366	0.0902258	0.116866	0.0806799	0.585609	0.233765	0.0165333	0.0498373	0.00305495	0.165827
FA 24:3	neg	361.305	19.8095	0.00274027	0.00102877	0.00254119	0.00303464	0.00332581	0.00289252	0.0022573	0.00138983	0.00119009	0.00121098	6.5522e-05	0.00289963	0.00131318	0.00118642	0.00112906	0.00230641	0.0029185	0.00192741	0.00225917	0.00201101	0.00151508	0.00255792	0.00163024	0.00316908	0.00359156	0.00633529	0.0012525	0.00126146	0.0011342	0.00254501	0.00173683	0.00234507	0.000289424	0.00492175	0.00218842	0.00151007	0.00567424	0.0025907	0.00282881	0.00271837	0.00616449	0.00370958	0.00107596	0.00191865	0.000392464	0.00204408
FA 24:2	neg	363.326	20.0984	0.0412575	0.030074	0.0458863	0.0601874	0.0625029	0.108278	0.0549685	0.058388	0.0306012	0.0318135	0.0167914	0.0494868	0.0309318	0.0297565	0.0351222	0.0415637	0.078411	0.0340792	0.0417651	0.0411578	0.032343	0.0463677	0.033113	0.0567112	0.0490725	0.0676268	0.0287247	0.0336937	0.0296898	0.0564591	0.0335506	0.0582826	0.0230579	0.0685893	0.0646532	0.0336532	0.130445	0.0552245	0.0611218	0.0471354	0.0817453	0.0638524	0.0420934	0.0371464	0.0213408	0.0376275
FA 24:1	neg	365.342	20.4718	0.63941	0.502591	0.630107	0.666926	0.627277	1.07506	0.596076	0.741052	0.403954	0.432415	0.272655	0.594742	0.461202	0.389182	0.451335	0.52002	0.994993	0.492017	0.559007	0.610375	0.451555	0.575115	0.420623	0.685021	0.627734	0.916601	0.363587	0.442337	0.353307	0.651511	0.412066	0.622918	0.435133	0.65315	0.799347	0.459587	1.75913	0.801192	0.778878	0.62259	1.0049	0.710603	0.616151	0.477091	0.369419	0.346783
FA 24:0	neg	367.358	21.1193	0.465165	0.445375	0.344077	0.452061	0.716513	1.79715	0.391399	2.62891	0.243667	0.369008	0.460033	0.350903	0.275809	0.276304	0.269438	0.29188	0.486835	0.27468	0.270971	0.443339	0.187387	0.356436	0.240731	0.418889	0.523057	0.621408	0.221631	0.360028	0.346428	0.393964	0.274837	0.470021	0.681513	0.507507	0.894892	0.328363	2.74073	0.425668	0.572315	0.52267	0.631479	0.358988	0.509226	0.292333	0.319507	0.195333
FA 23:0	neg	353.342	20.7251	0.115398	0.129133	0.116499	0.14694	0.191666	0.568723	0.11155	0.766009	0.0785718	0.0997884	0.128876	0.100518	0.0727698	0.0869996	0.0848885	0.0961245	0.152215	0.0895191	0.0976404	0.140802	0.0717916	0.112371	0.076132	0.157991	0.155273	0.215362	0.0668794	0.0813404	0.10565	0.120391	0.0833965	0.135679	0.210147	0.157881	0.250187	0.101928	0.80376	0.135773	0.167588	0.139489	0.156484	0.0978877	0.159422	0.0894159	0.107448	0.0626427
FA 22:6	neg	327.233	17.9485	13.9013	2.87075	4.16667	18.9166	6.0203	3.43546	15.3358	3.01801	28.2309	7.93592	1.15693	23.6707	2.63258	3.11971	12.0487	34.1967	24.578	10.0689	8.07841	69.928	6.31171	79.1215	38.2679	204.504	191.737	191.782	25.7432	9.39146	1.8504	2.6822	5.31663	9.45338	0.408798	208.008	10.8318	24.5732	19.4571	21.3045	59.7112	41.547	293.934	94.2938	9.01418	9.52182	1.70421	38.0481
FA 22:5	neg	329.248	18.2192	0.250938	0.0583567	0.0474593	0.243673	0.141685	0.19011	0.1556	0.255986	0.168809	0.0627524	0.0131599	0.20254	0.0211203	0.0292297	0.104062	0.247279	0.240763	0.0899664	0.0693015	0.50207	0.0382723	0.45096	0.158625	1.01157	1.28258	1.86155	0.137494	0.0758808	0.0244124	0.0407835	0.0520733	0.127792	0.0125246	1.13076	0.230607	0.190993	1.33189	0.201743	0.624831	0.421027	1.83557	0.47801	0.0650814	0.0713822	0.015	0.16779
FA 22:3	neg	333.278	19.0925	0.0213584	0.00449993	0.00369855	0.0247796	0.00939714	0.012877	0.0178889	0.0164497	0.0165909	0.00699645	0.00180213	0.0299495	0.00413179	0.00440235	0.0135431	0.0181193	0.031985	0.01419	0.0117982	0.0364243	0.0106974	0.0264577	0.0131199	0.0599817	0.0623826	0.0414298	0.0160707	0.0106329	0.00391849	0.0109602	0.0116034	0.0183251	0.00161047	0.0510786	0.0346427	0.0222032	0.0198183	0.0226072	0.0467344	0.0332804	0.0816679	0.0480017	0.00678057	0.0091369	0.00139649	0.0116519
FA 22:2	neg	335.295	19.5749	0.127159	0.0810374	0.0770179	0.169662	0.11901	0.259996	0.142965	0.164501	0.09617	0.068322	0.0391583	0.187308	0.0481421	0.0594232	0.0974131	0.108212	0.187533	0.0879476	0.0823214	0.159274	0.0657386	0.125316	0.0876168	0.227415	0.197925	0.178339	0.0928046	0.0775253	0.0562587	0.116535	0.0753046	0.123719	0.060351	0.19927	0.203239	0.102189	0.378892	0.131207	0.181493	0.170903	0.306588	0.202452	0.0575283	0.0841561	0.0371938	0.065451
FA 22:1	neg	337.311	19.9338	1.48792	1.02603	1.58942	1.16582	1.49484	2.04255	1.14843	1.91864	0.687224	0.729254	0.588452	1.04795	0.936422	0.761159	1.03671	0.934386	1.23995	0.890088	1.13563	1.02932	0.893524	0.878526	0.753001	1.02325	1.05476	1.66818	0.760798	0.741967	0.662272	0.997025	0.87402	0.900681	0.755306	1.43583	1.32954	0.967717	3.06208	1.92775	1.26968	1.21907	2.1034	1.36469	1.06768	1.03988	0.701185	0.648795
FA 22:0	neg	339.326	20.4007	0.356243	0.341368	0.342651	0.402863	0.512604	1.33209	0.346368	1.73056	0.227445	0.272337	0.329137	0.320252	0.241689	0.243323	0.23913	0.262201	0.430687	0.248929	0.258784	0.379253	0.196553	0.296779	0.221645	0.360265	0.40592	0.532938	0.190426	0.257226	0.268226	0.347882	0.253111	0.338081	0.497469	0.47043	0.67349	0.297569	1.70899	0.456232	0.494875	0.39387	0.505858	0.306713	0.409734	0.256715	0.268415	0.174357
FA 21:0	neg	325.311	20.0985	0.0938866	0.103144	0.113771	0.129591	0.141117	0.369801	0.108997	0.461965	0.0629859	0.0743909	0.0753341	0.0893706	0.0781041	0.0712798	0.0758142	0.075564	0.111244	0.0800981	0.0858644	0.104954	0.0694883	0.0828088	0.0621534	0.0886999	0.0981403	0.126168	0.0572624	0.0691959	0.070568	0.108411	0.0903153	0.0927662	0.111348	0.150334	0.16698	0.0949955	0.412315	0.142207	0.143484	0.109979	0.159155	0.0891773	0.129317	0.0754947	0.0696986	0.0534086
FA 20:6	neg	299.202	16.73	0.0972129	0.282727	0.12678	0.087455	0.0918768	0.0574701	0.0935639	0.0566306	0.112266	0.117491	0.0819881	0.0963685	0.0898643	0.116641	0.18032	0.174711	0.134167	0.117906	0.14091	0.097349	0.160194	0.145868	0.152293	0.101484	0.0706566	0.110673	0.139894	0.116514	0.0894804	0.0674777	0.107722	0.0993334	0.0849403	0.107518	0.0624801	0.12786	0.0799632	0.136597	0.0825871	0.0873085	0.0756833	0.104915	0.1049	0.149811	0.135377	0.125295
FA 20:5	neg	301.217	17.4213	6.08668	2.12271	2.54054	8.70675	1.92627	1.77502	2.59972	1.39422	5.41979	2.73725	0.408445	7.51092	1.5468	1.59931	5.24788	9.75749	6.86597	5.66043	4.14473	10.0619	2.89816	13.5369	8.74491	26.3107	24.4841	47.4413	9.09693	3.72187	1.09081	1.4566	3.09494	3.10466	0.335721	33.48	4.04643	7.50381	4.75453	7.18702	10.2959	10.6467	60.4276	20.6768	2.5081	4.29788	1.24856	11.9453
FA 20:4	neg	303.233	17.9383	5.40035	2.25254	2.52524	6.6396	1.6538	1.17521	4.01485	1.00314	7.69153	3.88031	0.761995	8.39523	1.80677	2.29039	5.6852	9.86618	8.53414	5.63135	4.24587	14.3661	3.61453	16.5444	11.3075	41.2142	39.2099	28.6789	10.1255	4.27704	1.48966	2.24733	4.04366	3.37496	0.57188	24.977	3.20268	8.39618	3.36672	6.9774	12.7581	12.6137	53.8705	23.5085	3.62978	5.05681	1.81067	12.68
FA 20:3	neg	305.248	18.3052	0.140769	0.0632044	0.0455725	0.140611	0.0773702	0.140675	0.0958239	0.124137	0.100983	0.0530261	0.0211617	0.160435	0.0261548	0.0410513	0.0807825	0.118903	0.165305	0.0847242	0.0563125	0.202007	0.0427889	0.187336	0.0931069	0.277297	0.353922	0.348258	0.0931492	0.0559861	0.0469127	0.0681618	0.052139	0.0945215	0.0282182	0.242597	0.153427	0.100911	0.397429	0.0932971	0.172726	0.175047	0.403961	0.206448	0.0453311	0.0589781	0.0216074	0.0647049
FA 20:2	neg	307.264	18.7694	0.599554	0.387817	0.330577	0.844193	0.416946	0.924719	0.670699	0.752977	0.548633	0.301674	0.179569	0.80588	0.227897	0.288609	0.516305	0.640166	0.92819	0.472994	0.404478	0.936805	0.344707	0.898286	0.570074	1.26193	1.18376	0.990397	0.504477	0.387518	0.272187	0.476951	0.378171	0.601459	0.274389	0.945348	0.891732	0.577485	2.00307	0.692018	0.939835	0.855967	1.60976	0.980106	0.334427	0.407918	0.175406	0.348386
FA 20:1	neg	309.28	19.3125	1.86304	1.32028	1.43961	1.7233	1.47669	2.22073	1.53243	1.81368	1.02073	0.753809	0.613072	1.57718	0.903846	0.811324	1.35329	1.19192	1.77728	1.17009	1.17609	1.47572	0.983022	1.25524	0.970364	1.48322	1.3998	1.88224	1.16478	0.881761	0.798344	1.27005	1.05727	1.27539	0.856801	1.62441	1.91403	1.30247	3.24232	2.18546	1.70093	1.66706	2.90891	2.07101	1.02816	1.23606	0.697897	0.778446
FA 19:1	neg	295.264	18.8972	0.178593	0.12811	0.118402	0.184891	0.121383	0.244328	0.157277	0.23028	0.118416	0.0676917	0.0589997	0.1437	0.0827471	0.0814865	0.136728	0.130814	0.192769	0.118258	0.111722	0.151512	0.0986897	0.161297	0.119398	0.18063	0.154753	0.198661	0.131785	0.0940066	0.0752864	0.133322	0.101822	0.135018	0.0947036	0.152081	0.195295	0.131816	0.330424	0.195269	0.197482	0.181645	0.303434	0.213906	0.0876315	0.110933	0.0654416	0.0736349
FA 19:0	neg	297.28	19.5419	0.280913	0.228407	0.231148	0.46377	0.401113	0.959042	0.347165	0.998355	0.209303	0.178914	0.192045	0.307006	0.171083	0.169586	0.223439	0.188277	0.341558	0.217679	0.199394	0.263042	0.16769	0.25794	0.193647	0.251982	0.278985	0.282303	0.216475	0.178332	0.193655	0.344103	0.247141	0.302015	0.363811	0.423151	0.584564	0.270301	0.833014	0.378586	0.44908	0.382543	0.475004	0.393842	0.247487	0.205147	0.156567	0.141964
FA 18:4	neg	275.201	16.8474	4.28295	0.953734	0.537675	1.14974	0.232827	0.305998	0.678011	0.302332	1.12284	0.569896	0.174705	1.15347	0.339393	0.441494	1.00613	2.71149	1.29177	0.981574	0.707659	1.34005	0.559837	1.80302	1.26175	2.45183	1.86282	15.6921	1.65386	0.893362	0.202427	0.265941	0.586282	0.42558	0.0740784	2.00824	0.610418	0.880057	0.943356	0.902346	1.07881	1.19602	10.5334	2.30315	0.522129	0.690132	0.64389	1.47503
FA 18:3	neg	277.217	17.3458	17.8469	5.55734	3.97482	8.84635	2.07471	2.1837	6.03848	1.82898	8.6304	4.51833	1.68864	8.73861	3.08823	3.64806	6.18323	14.2122	10.1114	7.1486	4.9567	9.64587	5.04689	14.482	11.9892	15.776	10.825	48.7733	11.8253	6.66458	2.54764	3.57552	5.99117	4.33125	1.16923	10.8527	4.26982	8.28925	4.31758	8.30048	8.76871	9.54672	40.2263	17.3772	3.9968	6.05378	4.59701	8.95849
FA 18:2	neg	279.233	17.8804	19.8279	6.94126	4.70556	12.593	5.10813	12.6656	9.17478	13.9039	7.63779	4.36636	2.50463	11.1949	3.75086	4.39268	7.35822	12.8293	12.8639	7.50949	5.77561	13.3685	4.84481	16.8294	9.78629	22.5069	21.2911	45.8904	10.4953	5.76048	3.34445	6.39211	5.46765	7.30943	3.46868	15.4705	10.1173	8.22917	26.4887	12.4983	14.0632	14.9603	42.1458	18.5164	4.89104	6.04008	3.42228	4.83982
FA 18:1	neg	281.248	18.458	24.4066	12.9367	7.95571	14.5698	6.76476	14.6902	12.5294	15.8362	10.4524	5.6129	4.04065	12.7443	6.07132	6.55254	11.0068	15.6327	16.4423	11.1445	8.49186	14.2113	7.87673	15.4764	10.6778	15.0938	14.1172	31.6579	13.0628	8.47685	5.17898	9.81099	7.21387	8.99594	5.88258	10.1307	12.3682	10.4973	26.6895	16.3551	15.521	16.5719	33.8949	19.8538	5.6756	8.63777	5.3944	5.11825
FA 18:0	neg	283.264	19.1028	28.7556	27.3259	22.173	43.3065	39.0253	105.752	34.7193	143.028	22.7329	21.2441	25.1858	28.8222	18.8506	20.2542	23.0392	23.2363	35.7814	22.9245	20.4759	29.8286	17.0231	27.4729	19.4225	29.9746	31.9453	34.2803	22.353	22.4889	25.898	35.5588	25.0525	33.4159	42.2759	41.3231	65.0191	29.9562	129.271	36.1227	46.4897	41.8242	45.2264	36.5084	26.0135	23.3965	20.7895	17.3443
FA 17:2	neg	265.21	17.3963	0.0543296	0.0328551	0.0344406	0.0322022	0.0155025	0.0383271	0.0366328	0.0409021	0.0388627	0.021248	0.0146919	0.0393326	0.0279818	0.0301124	0.0483783	0.0387609	0.0448013	0.0333358	0.0400945	0.0456055	0.0300552	0.0588772	0.0380314	0.0555858	0.0573275	0.100427	0.0539323	0.0320614	0.0139826	0.0173313	0.0174251	0.0198897	0.0227863	0.0231068	0.0314842	0.0274039	0.0911838	0.0380718	0.0331639	0.0377368	0.0772322	0.0452935	0.0237739	0.045961	0.0201007	0.0422767
FA 17:1	neg	267.233	18.0162	0.835426	0.66779	0.53622	0.797915	0.426874	0.955379	0.805351	1.016	0.624995	0.426581	0.294188	0.771238	0.421342	0.456596	0.740375	0.752703	0.977387	0.592132	0.576799	0.923017	0.479033	0.941291	0.643494	1.35052	1.33834	1.28862	0.810762	0.530706	0.336221	0.689749	0.419537	0.604704	0.472927	0.731251	0.888636	0.610101	1.74674	0.894143	1.0856	0.921009	1.6651	1.1319	0.443002	0.629293	0.382596	0.462469
FA 17:0	neg	269.248	18.6586	1.05893	0.934266	0.728642	1.50656	1.1887	3.58171	1.11414	4.79151	0.90638	0.632734	0.734155	1.068	0.621226	0.697931	0.920366	0.807017	1.34472	0.791337	0.690646	1.00534	0.635661	1.00327	0.731436	1.15371	1.04799	1.18601	0.828113	0.742673	0.676853	1.01384	0.736462	0.918014	1.22751	1.15996	1.90076	0.9567	4.09006	1.21971	1.56453	1.35927	1.70941	1.47781	0.898801	0.774916	0.619474	0.534866
FA 16:4	neg	247.17	15.59	6.37341	1.22441	0.305642	0.194133	0.0546014	0.115877	0.260117	0.1598	0.26399	0.245604	0.125837	0.262922	0.191194	0.181408	0.565294	1.82564	0.428494	0.35972	0.248527	0.250028	0.176065	0.329731	0.249446	0.519035	0.458107	11.0481	0.416418	0.27112	0.0445051	0.0472018	0.201618	0.0699856	0.0270087	0.152584	0.125299	0.140325	0.660337	0.15694	0.160274	0.209907	4.82583	0.296811	0.361328	0.221727	1.59355	0.350669
FA 16:3	neg	249.186	16.2356	1.84524	0.536807	0.182039	0.253569	0.0427616	0.161017	0.222944	0.189796	0.236526	0.173657	0.0738959	0.219431	0.153725	0.143083	0.345553	1.20471	0.367399	0.270965	0.194151	0.269092	0.16237	0.381281	0.293531	0.496409	0.335871	5.2904	0.471448	0.249209	0.0534384	0.0914572	0.211675	0.0849343	0.0265797	0.210679	0.19049	0.188442	0.275893	0.203744	0.244654	0.24847	2.87679	0.439083	0.195579	0.171621	0.366849	0.235462
FA 16:2	neg	251.201	16.837	4.90952	1.73271	1.15336	1.44924	0.293478	0.403209	1.33152	0.385786	1.79298	1.06659	0.422022	1.53252	0.914904	0.970216	1.52706	3.78477	2.03067	1.65188	1.23069	1.7242	1.30948	2.68136	2.62107	2.67385	1.79258	8.72592	2.71907	1.47906	0.523945	0.773928	1.24884	0.679019	0.194852	1.07899	0.700698	1.40772	0.807568	1.62903	1.46938	1.64194	7.47741	2.62582	1.16379	1.41105	1.72044	1.59234
FA 16:1	neg	253.217	17.4715	5.00777	2.78856	1.48353	2.65032	1.25969	3.34854	2.31638	4.17785	1.76352	1.17834	1.0083	2.27341	1.07817	1.16726	1.87427	2.71564	3.12779	1.90326	1.38168	2.48423	1.13432	2.55942	1.71514	2.79266	2.83048	7.21065	2.28733	1.63138	0.996173	1.80671	1.29026	1.60612	1.34863	1.84669	2.84519	1.74999	6.54009	2.74003	2.80928	2.75348	6.86074	2.90846	1.4252	1.49269	1.43899	0.889787
FA 16:0	neg	255.233	18.1774	39.5606	33.1379	24.8121	53.1466	35.365	100.288	37.7706	122.972	31.461	24.0897	24.547	42.3744	20.8711	23.3418	28.6822	31.6715	49.247	32.1864	24.732	41.2102	21.0126	39.7683	28.7508	43.0085	44.0456	51.5752	31.3397	27.5613	24.7372	35.9559	25.4438	33.7419	39.6744	39.4784	63.1211	35.9801	125.49	43.0869	58.3344	52.8948	59.7071	48.318	27.6626	27.6514	21.2834	19.3101
FA 15:0	neg	241.217	17.6805	0.919378	0.900585	0.765973	0.960933	1.06761	3.0411	0.845395	4.14565	0.677957	0.65574	0.787905	0.865028	0.590618	0.648077	0.790577	0.728692	1.03385	0.675202	0.672169	0.89801	0.519998	0.847452	0.614549	0.977519	1.04554	1.2819	0.693794	0.632379	0.536544	0.681413	0.487943	0.6913	1.12063	0.867845	1.43866	0.678407	3.7314	0.93435	1.10538	0.98847	1.1444	0.856233	0.831495	0.72601	0.639764	0.506475
FA 14:0	neg	227.201	17.0962	2.52943	1.81557	1.24153	2.11231	1.96198	5.76207	1.67985	8.14771	1.22376	1.1834	1.51048	1.6736	0.945753	1.05935	1.21155	1.52057	2.23049	1.30244	1.04674	1.82007	0.802417	1.56216	1.1134	2.13004	2.12366	3.39846	1.42417	1.2252	1.08244	1.36502	1.05429	1.37365	2.02642	1.59928	2.97409	1.33215	7.88666	1.85377	2.31704	2.05158	2.74899	1.71862	1.59603	1.21457	1.24801	0.815409
FA 13:0	neg	213.185	16.4386	0.759404	0.606156	0.806152	0.44539	0.431694	0.308574	0.476235	0.379028	0.775212	0.696424	0.574414	0.638179	0.621303	0.679897	0.758688	0.796067	0.713168	0.666986	0.676737	0.633398	0.702917	0.644861	0.746914	0.621751	0.530167	0.785798	0.855259	0.639556	0.430392	0.349873	0.503524	0.387371	0.397756	0.373096	0.417947	0.577937	0.411907	0.586006	0.518958	0.603222	0.652278	0.645943	0.619785	0.911379	0.810335	0.861389
FA 12:0	neg	199.169	15.687	13.1929	10.2994	11.2166	4.66669	3.8459	3.75625	8.36801	3.57014	7.78653	7.91489	6.97629	6.01131	9.11951	7.02423	9.40685	8.43439	6.39194	7.59274	7.83879	5.43648	8.86076	6.09295	6.90512	5.97168	6.17511	8.89341	7.77512	6.77572	7.30698	4.18019	7.44721	4.31782	6.078	4.1459	3.25394	7.24737	7.38756	5.22991	4.16163	5.18421	7.96531	5.25993	11.9041	13.4216	29.2669	13.6792
FA 10:0	neg	171.137	13.8493	5.39415	5.75001	5.85478	3.15063	2.76411	2.84884	3.33305	2.774	6.03653	5.12598	5.04957	4.92329	4.62054	4.77926	4.80314	5.72686	5.80366	4.88173	4.56985	4.90127	4.70239	5.91526	5.69607	5.60951	5.51914	6.13184	5.96361	5.69855	3.65979	3.38623	3.80417	3.5321	2.97859	3.65494	3.34896	5.13215	3.58192	5.14395	4.20122	4.83954	4.26503	4.90031	5.36052	5.36318	6.04625	5.41279
FA 26:2	neg	391.358	20.6808	0.00435521	0.00408394	0.00428624	0.004531	0.00307521	0.00508866	0.0043118	0.00096025	0.00236243	0.00278644	0.00113114	0.0041937	0.00259304	0.00223711	0.00282117	0.00340109	0.00665295	0.00332797	0.00382815	0.00483138	0.00335653	0.004154	0.00323499	0.00545815	0.00526303	0.00957275	0.00290951	0.0021092	0.00214247	0.00414072	0.00279827	0.00324048	0.00131848	0.00482604	0.00474543	0.00346966	0.0132356	0.00545671	0.00466809	0.00405954	0.00836391	0.00497106	0.00390095	0.00328864	0.00194752	0.00259873
FA 20:0	neg	311.295	19.8429	0.867703	0.75831	0.814932	1.05083	1.27213	3.18728	0.883366	3.89123	0.565388	0.61146	0.693566	0.746319	0.589701	0.594169	0.639083	0.616071	0.852998	0.647172	0.652763	0.80741	0.511917	0.675528	0.52174	0.707664	0.895675	1.04131	0.544601	0.599764	0.678202	0.8777	0.718911	0.914198	1.13645	1.29685	1.52325	0.803617	3.69826	1.06765	1.18635	1.02245	1.31292	0.850054	0.932854	0.694535	0.607261	0.46674
Ethopabate	neg	236.096	11.4349	0.312286	0.362906	0.358064	0.359491	0.365821	0.351109	0.310113	0.429462	0.331418	0.523849	0.387168	0.332301	0.34657	0.3879	0.416017	0.363559	0.452334	0.354506	0.344299	0.373611	0.333452	0.310675	0.331956	0.334326	0.363621	0.445184	0.397974	0.407498	0.404184	0.292786	0.39727	0.348343	0.362188	0.449007	0.362292	0.540912	0.701725	0.368414	0.42282	0.652135	0.414625	0.353323	0.711323	0.46556	0.761618	0.498924
D-Proline	neg	114.055	0.785314	7.57867	8.76477	7.73189	20.7159	5.1996	16.0552	10.2622	18.2614	21.2843	8.64795	7.19402	28.1136	6.48623	8.58923	15.7594	16.2787	20.7489	14.68	9.45049	23.3219	8.53813	17.3698	17.2497	26.3374	22.1217	14.7353	25.1036	15.6487	6.37707	12.3447	9.58477	12.3978	13.8344	9.4604	26.8808	11.3811	10.6179	11.8707	26.4138	18.1603	17.1163	26.1905	7.07877	12.3911	7.04123	9.74866
D-Norvaline	neg	116.07	0.897555	13.5496	17.1331	14.0277	42.8164	11.2462	33.1405	23.5345	37.5656	44.7815	18.3529	13.8669	62.409	13.2838	17.3303	34.5954	30.358	46.7403	26.4478	20.3653	44.1031	19.3917	33.3662	33.3228	53.788	46.0267	27.1143	45.836	30.8922	12.9196	22.8748	19.8811	23.0424	25.5906	17.6726	63.2633	27.3975	20.9826	24.5101	63.6312	39.9381	39.6237	59.676	13.9265	22.8234	12.4944	17.4153
DL-homoserine	neg	118.049	0.697521	3.43137	4.61817	3.64851	9.73019	3.24222	6.66157	6.03333	8.72108	11.6771	6.13352	3.78629	14.7627	3.15732	4.51479	7.37966	8.05134	10.5851	6.59876	5.2416	12.0341	5.24512	8.87643	8.00226	14.5679	11.2212	7.74668	10.9002	9.46283	3.35678	5.49934	4.54564	5.33869	5.89623	4.27503	15.9058	6.50681	6.19658	6.25565	14.7869	8.66688	10.6681	14.4881	3.78202	6.05461	4.03573	4.60253
Dl-4-Hydroxymandelonitrile	neg	148.042	1.15538	2.16654	3.33775	3.64088	7.34842	2.81524	6.37984	4.2519	5.98831	7.49228	2.25646	2.15643	11.9787	2.84891	3.05479	8.20979	4.71541	5.65002	5.02283	5.2223	7.29344	4.30228	4.68223	4.1481	9.09599	8.20655	5.46798	7.29682	4.13853	2.69041	5.27021	3.98789	5.26054	5.76846	3.25141	10.8653	3.46273	6.9819	3.65277	9.42383	7.41171	7.68601	8.84957	2.44663	4.14903	4.52928	3.89223
DL-2-Aminoadipic acid	neg	160.061	0.62	0.242346	0.185364	0.235331	0.479718	0.146092	0.307491	0.276474	0.430639	0.604645	0.228561	0.153254	0.688277	0.155132	0.279406	0.256698	0.332495	0.488751	0.384345	0.1854	0.451603	0.227496	0.873414	0.733591	0.591871	0.419242	0.493147	0.374189	0.388427	0.236067	0.319356	0.30864	0.271752	0.246219	0.40112	0.285526	0.305407	0.284082	0.356749	0.461653	0.457211	0.308502	0.20318	0.142902	0.288383	0.286019	0.217155
D-2-Hydroxypentanedioic acid	neg	147.032	0.59687	29.896	17.6831	10.2037	15.0139	7.23067	31.8457	9.99446	17.4587	11.0543	12.1057	18.7293	18.5454	5.66943	6.56002	10.3846	22.8066	11.8847	25.4708	8.38445	18.3761	8.66972	46.1936	27.517	70.7621	12.9333	15.2853	22.7648	19.5901	8.48171	9.88742	9.55047	23.5104	9.95984	17.9748	24.063	11.2282	26.0399	13.9016	50.5401	26.4328	10.3286	19.1929	8.58443	20.7643	7.81871	13.3287
Cystathionine	neg	221.06	0.65	0.0413954	0.101342	0.0307944	0.099662	0.0515437	0.0588228	0.0320335	0.0974791	0.106151	0.0604678	0.0535999	0.0742932	0.009144	0.047322	0.0471879	0.0814084	0.0607613	0.0734759	0.0273985	0.149224	0.0202622	0.119531	0.124376	0.153547	0.0957945	0.101129	0.0860812	0.156997	0.0306071	0.0482531	0.0336079	0.034682	0.0789807	0.0150488	0.152859	0.0525417	0.459814	0.459357	0.171749	0.072501	0.17302	0.250631	0.0632834	0.0689851	0.0767591	0.0655339
Creatine	neg	130.065	0.77198	2.30987	1.79272	1.15084	2.839	0.878163	2.65449	1.96563	3.14419	2.76263	2.07441	1.77274	2.92738	0.928581	1.45309	2.67241	2.58614	2.5909	1.90327	1.9874	3.15064	2.01638	3.91343	2.78613	5.05819	2.23331	3.27321	2.6336	2.10372	1.36528	1.38643	1.63098	2.32954	2.19461	1.64858	2.56919	2.751	2.56965	1.98866	2.81993	3.44198	2.1226	2.48023	1.54465	1.67106	1.06891	1.46359
Citric acid	neg	191.02	0.55	3.8809	37.9413	85.9685	15.9147	73.8392	38.7933	25.1007	41.0038	44.6085	59.0116	64.1925	1.24144	15.8755	37.87	11.1246	3.10283	24.4996	12.6315	13.49	6.3219	19.0225	5.47793	8.13975	13.2948	10.1239	22.5755	1.47245	44.7424	49.1876	31.3723	16.4007	61.9244	2.91655	43.7286	5.72796	0.658458	7.25222	9.16186	12.9947	5.35539	4.4904	2.28636	81.2009	32.847	70.768	18.7718
CA	neg	407.279	14.9856	0.0365208	0.500028	0.0285313	0.029003	0.025582	0.0378339	0.050755	0.032902	0.0303073	0.0256577	0.0263622	0.0275023	0.0288764	0.0310295	0.0292563	0.0295965	0.0538177	0.0272941	0.0258471	0.0292456	0.0305889	0.0279779	0.0315758	0.0299825	0.0445065	0.0334656	0.0391281	0.0281569	0.0321446	0.0299387	0.0318921	0.0292821	0.0395643	0.0311332	0.029226	0.0273081	0.0324424	0.0321012	0.0281625	0.031811	0.027149	0.0292746	0.0247731	0.0256637	0.0429726	0.0278279
Argininosuccinic acid	neg	289.115	0.62	0.605168	0.563935	0.227302	0.791074	0.178756	1.03482	0.38809	0.805816	0.785218	0.727654	0.235111	2.2311	0.524692	0.543375	1.80466	1.47257	1.51879	1.1101	1.13759	1.99181	1.21022	1.49046	1.50616	2.42694	1.69772	0.903801	2.06637	0.882675	0.200608	0.244451	0.483017	0.392782	0.554054	0.47277	0.823503	0.950786	1.46047	1.40842	2.0767	2.05166	1.83848	1.99449	0.727948	0.759617	0.252819	0.835487
Arginine	neg	173.104	0.79	3.17008	4.53192	3.68905	11.1102	3.15016	7.97239	7.07286	9.53053	14.0183	3.68925	4.91269	19.3627	3.6242	4.93646	9.25936	8.8224	12.8174	7.0058	5.19213	15.4864	5.23392	8.47221	7.73852	18.5286	13.1396	11.4539	14.3916	8.40686	3.64936	7.06	7.13787	6.5898	8.9395	5.42885	7.65294	8.63736	7.44076	6.97118	21.4609	12.0549	12.9232	19.1196	3.42131	4.55291	5.7285	2.23789
allo-Inositol	neg	179.055	0.682484	27.5327	23.2939	30.3327	20.4927	37.5902	31.7921	17.885	19.436	25.1118	28.3607	27.1605	31.2934	9.64041	18.6019	28.857	30.8385	20.1736	21.7539	24.1869	27.7032	21.9181	21.9445	20.3354	20.9368	24.9032	32.6049	23.8605	24.8462	21.3293	18.644	16.1146	16.5681	11.4775	23.8818	21.6383	16.177	25.0491	21.8476	26.6488	29.9976	26.7099	22.6315	52.7836	25.9156	45.9815	28.4708
Alanine	neg	88.0388	0.70556	15.246	15.5711	10.776	25.3062	8.93135	21.413	16.1551	20.8971	24.8101	12.7086	10.1259	30.759	14.2877	12.5556	23.1282	23.573	25.5998	21.4686	20.1047	24.8221	18.3551	27.7507	23.9052	34.7246	23.4062	18.5916	26.7274	18.158	10.265	12.5871	12.8512	15.9157	17.6615	14.0595	29.3166	17.0996	20.2769	24.7945	29.5478	24.1355	23.7654	26.3302	13.0669	17.3836	10.0644	14.0843
Adenine	neg	134.046	3.50344	1.80864	0.70148	0.83134	1.38026	1.12299	2.56814	1.39951	1.73979	3.07047	2.82505	0.963542	5.32425	1.14176	1.77411	1.97292	3.70389	2.96473	2.56899	2.28027	1.56369	2.08455	4.2935	3.97869	1.67361	3.22989	4.80583	4.05229	1.8211	1.86824	3.14441	2.90186	1.76011	2.90693	2.21397	2.20742	3.15084	2.95566	0.9352	2.59289	1.3489	3.20352	0.795841	1.46882	1.86193	1.38793	2.29922
8-Hydroxy-2-deoxyguanosine	neg	282.084	3.8704	59.5641	60.7973	46.258	53.9912	27.2796	44.3836	51.9813	43.4061	62.6991	56.7621	59.1035	49.9783	79.6223	56.32	61.8107	60.0068	43.036	58.0089	78.9671	41.5867	69.0823	41.2994	40.9007	39.1797	44.1872	31.388	49.8645	43.0115	60.3633	44.0045	50.0347	58.9267	39.1587	65.1255	25.5641	49.673	43.6694	50.4335	37.5157	39.1498	48.9332	38.9177	65.1032	72.9898	52.2649	58.3192
8(R)-Hydroxy-(5Z,9E,11Z,14Z)-eicosatetraenoic acid	neg	319.222	16.2671	0.539363	0.157244	0.192566	0.0875969	0.0351004	0.0473069	0.139903	0.0138654	0.193665	0.128039	0.0589195	0.143612	0.105053	0.118679	0.181059	0.205928	0.180087	0.153903	0.159493	0.198702	0.145273	0.361535	0.228218	0.400242	0.329124	0.426472	0.196154	0.157127	0.0210165	0.071258	0.059136	0.0809526	0.00687379	0.158541	0.0518111	0.10514	0.0466701	0.111976	0.0986571	0.107051	0.22545	0.229966	0.115828	0.159264	0.115814	0.26697
5-Oxoete	neg	317.212	16.6286	0.176767	0.0900187	0.101333	0.169688	0.0227361	0.0327142	0.0786096	0.037347	0.196324	0.133694	0.0376292	0.295891	0.0531908	0.0809873	0.123108	0.235309	0.31558	0.189046	0.107372	0.282241	0.0991059	0.235186	0.220321	0.416129	0.415186	0.249439	0.214312	0.119507	0.0471718	0.0829583	0.126944	0.0626997	0.0242613	0.0163118	0.0733781	0.193262	0.0817286	0.12862	0.242736	0.219193	0.597923	0.264131	0.15866	0.119022	0.0570815	0.146231
5-Hydroxytryptophan	neg	219.077	2.1	0.0479794	0.103924	0.0603785	0.223126	0.147121	0.124497	0.198129	0.156471	0.151661	0.102834	0.0551137	0.316313	0.102662	0.0878986	0.176925	0.131229	0.170139	0.102618	0.101164	0.127016	0.0962715	0.1261	0.126863	0.205027	0.230352	0.128738	0.16305	0.119264	0.150108	0.137251	0.233479	0.145704	0.403567	0.0609616	0.194456	0.164894	0.284891	0.113754	0.19633	0.179952	0.58206	0.190288	0.075081	0.14412	0.0765309	0.20808
4-Methylvaleric acid	neg	115.075	5.30277	0.675145	1.04501	0.550775	0.221743	0.205978	0.726346	0.228514	1.6242	0.397038	0.44065	1.42285	0.429152	0.385139	0.447728	0.391896	0.386196	0.785214	0.40469	0.320399	0.411341	0.264982	0.355382	0.278057	0.31226	0.307377	0.248296	0.229737	0.414308	0.331332	0.122958	0.18909	0.209066	0.563235	0.0638985	0.358889	0.291513	1.99569	0.489698	0.560523	0.391284	0.20778	0.249284	0.814652	0.359149	0.683856	0.163595
4-Guanidinobutyric acid	neg	144.078	0.79	0.0183279	0.0440745	0.000526317	0.00226884	0.000148587	0.0235988	0.000422894	0.0163056	0.000456046	0.0486812	0.00619993	0.0270502	0.000181153	0.000111579	0.00626606	0.0230186	0.0542787	0.00346222	0.000186507	0.0153805	0.00040399	0.0130574	0.0193984	0.00593145	0.0985338	0.00735248	0.00264079	0.0125275	0.00175516	0.00311851	0.000233393	0.00120235	0.0104904	0.000364214	0.000630146	0.00386664	0.00503193	0.000179674	0.00221323	0.00174071	0.000151249	0.000497811	0.0228997	0.0241248	0.00210835	0.0228021
3-Hydroxy-3-methylglutaric acid	neg	161.046	0.75	3.16648	5.14613	2.31463	2.72729	2.07545	3.79965	5.18231	3.37179	3.75453	2.4317	3.26861	4.06107	1.27914	1.40063	3.06391	5.61925	3.18902	4.96343	1.86251	5.66581	2.05936	5.24851	4.36528	5.08893	5.37334	4.79637	2.85175	3.88798	2.01297	1.94926	3.38242	2.53676	2.66709	2.56021	3.81167	2.24243	12.1047	3.3094	9.06817	9.77408	4.91941	3.29718	2.51991	2.91509	4.97277	2.00524
3-(1-Pyrazolyl)-L-alanine	neg	154.062	0.79	5.7008	8.90616	8.06083	11.9507	6.86981	9.37397	10.9625	10.86	14.5828	7.60065	6.41111	20.9567	7.10442	7.90175	12.1017	9.61882	15.1994	9.7613	10.49	14.5185	9.95487	9.11791	8.30258	19.8567	14.3251	10.552	12.3408	10.5335	6.85527	9.06862	11.1945	7.71449	13.5004	5.66379	17.3127	10.3695	16.2303	8.96298	14.9658	10.8644	23.0265	14.1514	7.45768	8.54688	15.1739	6.78373
2,3-Pyridinedicarboxylic Acid	neg	166.014	0.763128	1.57217	1.50507	0.95263	0.548332	0.17505	0.445479	0.400926	0.591559	1.42264	0.851882	1.2668	0.949041	0.973854	0.943212	1.18818	1.26281	1.57053	1.31282	0.73203	0.831686	0.784556	1.30651	1.4829	0.896967	0.69105	0.535335	1.04189	1.06502	0.262551	0.383544	0.269847	0.376539	0.277457	0.307554	0.545065	0.787	0.630029	1.13837	1.10156	0.720515	0.459341	0.994488	1.26511	1.10983	0.960086	0.564738
13-Cis-Acitretin	neg	325.184	17.5632	1.48334	1.80758	1.77996	2.65543	1.91911	2.8334	1.90765	3.02036	1.78798	2.48719	2.47238	1.69578	4.14621	1.63207	1.86663	1.76287	4.17552	1.81903	2.98621	1.87657	2.56707	1.77388	1.74556	2.11132	1.93157	6.34278	52.7358	3.21869	2.22698	2.1579	2.37663	2.2014	2.93117	2.23864	3.46872	2.36972	2.62598	2.99384	2.14584	2.75494	2.09466	1.91845	3.06621	2.00301	4.30083	2.23294
(Rs)-Mevalonic acid	neg	147.065	0.889586	0.0710284	0.0449343	0.0197507	0.0263102	0.0163456	0.103617	0.0135424	0.221854	0.0304075	0.0331091	0.0796335	0.0568662	0.0175845	0.0203812	0.0219463	0.0366238	0.0862416	0.0348575	0.0169047	0.0490617	0.0151737	0.0456889	0.0285408	0.0474814	0.0535923	0.0518144	0.0327754	0.0349545	0.0202163	0.00894987	0.0154811	0.0166507	0.0692048	0.0103456	0.062028	0.0302001	0.43934	0.041931	0.0700186	0.0357202	0.0630276	0.0306762	0.0664826	0.0241937	0.0247163	0.00966479
Unknown1	neg	324.291	19.7229	0.0275271	0.0234426	0.0168711	0.0206452	0.0169551	0.0267869	0.0160189	0.0311676	0.0197528	0.0108439	0.00887866	0.0205564	0.0145774	0.0144107	0.0168359	0.018663	0.0183297	0.0179833	0.0160886	0.0223876	0.0137905	0.0168677	0.0165629	0.0275601	0.0262803	0.0216058	0.0182575	0.0150896	0.013116	0.0108262	0.0115597	0.0192356	0.0160553	0.0176673	0.0246115	0.0137475	0.0437556	0.0202181	0.0148418	0.0264819	0.0266364	0.021977	0.0133434	0.0197352	0.0136764	0.010024
Unknown2	neg	494.324	19.0584	0.00401346	0.00238178	0.000698088	0.0128141	0.00204151	0.0181916	0.00864022	0.00926328	0.00377027	0.0012904	0.00112084	0.00732854	0.000688009	0.000853601	0.00136616	0.00295857	0.00712543	0.00252946	0.00109989	0.00651321	0.00141369	0.00661271	0.00440775	0.00732321	0.00624168	0.00496367	0.00369813	0.0030286	0.00201995	0.00841703	0.00269393	0.0053485	0.00625301	0.0075302	0.0163643	0.00403781	0.0130031	0.00707589	0.0104537	0.00660567	0.0134278	0.00935956	0.00188673	0.00099879	0.000464919	0.000614437
Unknown3	neg	494.325	19.27	0.00419327	0.00354603	0.00135826	0.00415905	0.00199108	0.0181916	0.00579448	0.00145464	0.0063163	0.00221887	0.00252372	0.00614655	0.00130029	0.00142505	0.00318988	0.00312262	0.00780682	0.00415679	0.00185986	0.00815776	0.00274316	0.00500804	0.00307478	0.017175	0.0221529	0.00678236	0.00501724	0.00283627	0.00045633	0.00542625	0.00251634	0.00482244	0.00434251	0.00464476	0.00375464	0.0042197	0.0237874	0.00556281	0.011083	0.00927786	0.0158222	0.00740543	0.0011105	0.0023549	0.00178613	0.00109178
Unknown4	neg	128.035	0.61	3.08375	3.41371	2.47213	5.64545	1.89552	4.89714	3.2411	4.94392	5.41727	3.44682	2.47147	5.83761	2.77881	3.29175	4.61096	4.54491	5.57771	4.85122	3.65443	4.95048	3.47507	5.75537	5.44213	5.71316	5.62376	3.98508	5.96649	5.04139	1.95624	3.28704	3.22325	3.32073	4.66452	3.05125	6.13524	3.89064	4.02423	3.73096	5.74326	5.22518	4.46595	5.91529	4.82797	4.02707	2.72787	3.93693
PBS: PBS control group; WT: wild-type strain infection group; clpV-RNAi: clpV-RNAi strain infection group.
The number (6, 12, 24, 48, 72 and 96) in the definition of groups (PBS, WT and clpV-RNAi) denotes the hours for infection.
[truncated: 79 more columns]
