# Supplementary material for: Metabolomics insights into the interaction between Pseudomonas plecoglossicida and Epinephelus coioides
Source: Sci Rep. 2022 Aug 3;12:13309. doi: 10.1038/s41598-022-17387-6 (PMC9349296; doi:10.1038/s41598-022-17387-6)
Supplement: Supplementary file 3 — Supplementary Table S2. [file 41598_2022_17387_MOESM3_ESM.xlsx]

## Sheet: Table S2
Table S2. Statistical results of representative differential metabolites (p < 0.05, FDR < 0.05 and VIP > 1)
Metabolites	m/z(Da)	tR(min)	PBS6		PBS12		PBS24		PBS48		PBS72		PBS96		wt6		wt12		wt24		wt48		wt72		wt96		clpV-RNAi6		clpV-RNAi12		clpV-RNAi24		clpV-RNAi48		clpV-RNAi72		clpV-RNAi96		PBS vs. wt						clpV-RNAi vs. wt
																																										96hpi						96hpi
			average	SE	average	SE	average	SE	average	SE	average	SE	average	SE	average	SE	average	SE	average	SE	average	SE	average	SE	average	SE	average	SE	average	SE	average	SE	average	SE	average	SE	average	SE	VIP[1]	p#	FDR#	ratio(wt/PBS)	p*	adj.p*	VIP[1]	p#	FDR#	ratio(clpV/wt)	p*
O-Phosphorylethanolamine	140.01	0.622665	5.22776	0.591318	6.81226	0.829664	7.41073	1.03525	11.2341	1.37896	6.2532	0.579416	7.53486	0.725717	6.20237	0.432858	8.13929	0.48846	5.37509	1.39047	3.48146	0.565738	1.76545	0.689033	1.19617	0.499438	10.8586	0.758606	12.8785	1.68726	10.7985	1.59955	12.0306	0.999495	14.9475	0.919596	14.8484	1.28474	1.51333	2.16248e-08	2.90854e-07	0.158752	0.00174512	0.0173866	1.95929	0	0	12.4133	0.00174512
Oxypurinol	151.025	1.16071	1.18324	0.266708	1.26293	0.456015	1.36807	0.288972	1.8822	0.176023	1.46263	0.4574	1.22782	0.192729	1.08159	0.236011	1.25374	0.239006	2.70991	0.962586	9.78209	2.90441	20.6655	0.980863	18.7548	2.58335	0.598421	0.119369	0.719859	0.100006	0.455851	0.160817	0.86386	0.256284	0.583057	0.114081	0.598885	0.118538	1.67988	1.11022e-16	2.98649e-14	15.2748	0.00174512	0.0173866	1.38026	0	0	0.0319324	0.00174512
Taurine	124.006	0.674728	195.733	18.2275	214.183	18.854	237.295	16.1469	287.619	11.6401	211.117	15.5808	289.865	11.8315	216.968	19.3315	259.455	9.84338	218.017	8.6351	196.025	11.8751	110.687	20.1216	102.195	14.8789	287.073	20.3269	286.717	21.6052	252.587	23.8765	290.153	21.3	313.411	20.3809	306.76	18.3415	1.37467	2.68864e-08	3.28747e-07	0.35256	0.00174512	0.0173866	1.6285	4.21885e-15	1.13487e-13	3.00172	0.00174512
LPC 18:3 sn-1	518.33	13.9683	0.622867	0.250771	0.308541	0.147605	0.228923	0.0675438	0.390511	0.0593548	1.07147	0.304938	1.23925	0.197914	0.155601	0.0454162	0.567749	0.0732617	0.555374	0.209541	2.19985	0.625176	2.62488	0.160649	2.78049	0.365887	0.248605	0.0941561	0.138911	0.0229601	0.177409	0.0685865	0.165248	0.040497	0.204443	0.0439806	0.205062	0.0751128	1.24071	6.82821e-07	4.70971e-06	2.24369	0.00601121	0.0227749	1.41578	1.36557e-14	2.96353e-13	0.0737502	0.00174512
FA 20:1	309.28	19.3125	1.65372	0.116827	1.07052	0.170153	1.30392	0.0982936	1.29106	0.127788	1.25661	0.152566	2.15402	0.264111	1.11467	0.144436	1.87103	0.321183	2.18603	0.416153	2.4612	0.330008	2.77402	0.34565	2.8891	0.441977	0.99023	0.170715	0.807314	0.0383044	0.744828	0.0625342	0.954006	0.074852	0.770898	0.0761757	0.716642	0.0517237	1.3698	6.4039e-06	3.37774e-05	1.34126	0.179712	0.25048	1.69077	2.4869e-14	4.7784e-13	0.248051	0.00174512
FA 17:1	267.233	18.0162	0.717851	0.069774	0.572992	0.0943623	0.720206	0.069671	0.986248	0.129643	0.591861	0.0734271	1.15066	0.157003	0.597301	0.0778486	1.33667	0.350865	0.953161	0.0884604	1.1678	0.154138	1.67705	0.226824	2.11863	0.20802	0.610396	0.0755629	0.505468	0.020617	0.458939	0.050675	0.577007	0.0436234	0.548097	0.0531493	0.490359	0.0365127	1.4033	2.1723e-07	1.77075e-06	1.84124	0.00880862	0.0269263	1.53647	3.06422e-14	5.49517e-13	0.23145	0.00174512
LPC 14:0 sn-2	468.309	13.56	1.20981	0.382264	0.79538	0.300033	0.76103	0.174186	1.1566	0.126097	1.85247	0.488413	2.37237	0.374219	0.530731	0.142188	1.37911	0.163673	1.18532	0.293084	3.95912	0.894678	4.85088	0.409067	5.09574	0.785516	0.74415	0.265026	0.576418	0.0845084	0.862586	0.251613	0.628767	0.103756	0.728678	0.113352	0.534656	0.125977	1.27857	2.86367e-07	2.1398e-06	2.14796	0.0127163	0.0332104	1.38074	7.40519e-14	1.10666e-12	0.104922	0.00174512
FA 19:1	295.264	18.8972	0.161855	0.017112	0.111903	0.0226753	0.134356	0.0117191	0.148647	0.0136687	0.12679	0.0152351	0.221997	0.026516	0.107508	0.0147275	0.190504	0.0310191	0.20042	0.037705	0.208504	0.0262986	0.262868	0.0359361	0.278049	0.0348421	0.106662	0.0157003	0.0843251	0.00379542	0.0765643	0.00688018	0.0990279	0.00578447	0.0855289	0.006968	0.0805133	0.00712201	1.12274	0.000235028	0.000665206	1.25249	0.14172	0.210622	1.63928	1.32894e-13	1.70231e-12	0.289565	0.00174512
LPC 16:1 sn-2	494.325	14.1388	1.86116	0.622025	1.11919	0.393257	1.13747	0.271645	1.5917	0.172614	2.98036	0.884142	4.11792	0.666172	0.736871	0.184814	2.09545	0.258672	1.9248	0.554858	7.40106	1.76221	8.96355	0.527447	9.40816	1.27086	1.35055	0.45711	1.00791	0.15077	1.63152	0.531457	1.13387	0.194807	1.47132	0.284831	1.16667	0.310715	1.36053	1.00996e-08	1.44733e-07	2.28469	0.00601121	0.0227749	1.31901	1.68643e-13	2.06204e-12	0.124006	0.00174512
LPC 18:1 sn-2	522.355	15.5879	11.0357	3.66012	6.38036	2.04615	7.38918	1.58433	10.292	1.2583	17.8663	5.96222	25.1934	4.01418	4.59289	1.28864	12.1226	1.69042	10.0123	2.88319	33.1584	7.70492	38.3622	2.0326	41.6027	4.22395	6.77726	1.94665	5.92426	0.925801	9.68149	3.1668	6.18116	1.02992	7.647	1.669	6.0352	1.72336	1.09464	1.18306e-05	5.40198e-05	1.65133	0.0253473	0.0541145	1.33483	2.53242e-13	2.83842e-12	0.145068	0.00174512
FA 18:1	281.248	18.458	13.4076	2.17572	8.75861	1.64092	12.1152	1.27945	15.509	2.85221	8.5116	0.965101	19.9119	2.98083	8.91152	1.87716	19.2918	5.05639	16.1058	3.02531	18.9474	2.57784	29.2329	5.4305	38.5119	4.29685	8.4234	1.61086	7.45175	0.40383	6.68429	0.82213	9.01099	0.713861	7.28143	0.747829	6.84311	0.611086	1.25371	5.68241e-06	3.05714e-05	1.93411	0.00601121	0.0227749	1.48068	4.48752e-13	4.64286e-12	0.177688	0.00174512
Dl-Norleucine or valine or betaine	118.086	0.732818	25.548	5.68794	23.8768	4.08237	30.9783	7.3962	25.1922	3.29845	22.4032	4.08122	21.6261	3.0441	28.0975	8.24092	28.7024	3.38118	26.535	5.36449	38.2791	3.7977	48.8964	5.78047	41.1563	4.26786	9.62554	1.07497	9.91259	1.22625	15.6566	3.61913	18.4753	6.66062	10.9505	1.6404	9.84775	1.43715	1.13666	0.000897182	0.00215484	1.90309	0.00880862	0.0269263	1.67483	5.23359e-13	5.02798e-12	0.239277	0.00174512
LPC 18:2 sn-2	520.34	14.7339	23.1113	8.51443	12.0864	4.58053	11.5658	3.02874	19.1771	2.65547	37.6169	11.465	49.6421	7.4266	7.22233	1.90403	24.1186	3.17591	23.8151	8.56996	79.8234	20.8049	86.077	3.38316	93.4602	14.1988	12.8233	4.4525	8.827	1.30006	12.0365	4.1905	10.3818	2.11965	13.1513	2.71605	10.8066	3.44037	1.18881	4.54552e-06	2.54739e-05	1.88268	0.0127163	0.0332104	1.3665	1.12266e-12	1.04136e-11	0.115628	0.00174512
LPC 16:0 sn-2	496.34	15.0592	15.1525	4.5098	9.66198	3.30052	10.7493	2.27997	15.6825	2.07852	24.6645	5.81237	27.3214	3.81966	7.00178	1.91269	17.2248	1.8916	14.0341	3.37446	36.694	8.51164	43.5642	2.73391	46.8317	6.13197	9.81813	2.81152	8.02275	1.18586	11.9727	3.82044	7.83155	1.22153	8.65455	1.69229	6.73807	1.6875	1.02005	0.000111953	0.000362836	1.7141	0.0253473	0.0541145	1.37218	1.34182e-12	1.19277e-11	0.143878	0.00174512
LPC 15:0 sn-2	482.324	14.3112	0.480602	0.162684	0.271602	0.100922	0.319753	0.0706233	0.503765	0.0678477	0.761663	0.195765	0.998158	0.138711	0.223363	0.0576285	0.615043	0.0678161	0.498199	0.122238	1.55478	0.353528	1.96132	0.149893	2.04516	0.324451	0.343847	0.125059	0.251818	0.0392063	0.430134	0.142517	0.30139	0.0562172	0.349116	0.0624601	0.266122	0.077031	1.28646	2.40508e-07	1.84848e-06	2.04894	0.0180865	0.0430554	1.33509	1.43074e-12	1.20272e-11	0.130123	0.00174512
Dl-Dihydrosphingosine	302.305	14.1549	0.0630021	0.0151253	0.0488311	0.00875517	0.0611951	0.00969374	0.070714	0.00915508	0.0725394	0.00665151	0.144031	0.012499	0.0573101	0.0130541	0.141745	0.0156626	0.470561	0.219763	0.916766	0.188464	1.27337	0.147773	1.25332	0.290012	0.117899	0.0304257	0.0738743	0.0160777	0.0320888	0.00576125	0.0355201	0.00768792	0.0449882	0.00737544	0.0304528	0.00622233	1.79733	5.8149e-12	3.78055e-10	8.70178	0.00174512	0.0173866	1.41013	1.85141e-12	1.50918e-11	0.0242976	0.00174512
LPC 20:5 sn-1	542.324	14.39	0.333412	0.100362	0.211284	0.101063	0.148298	0.0355332	0.289726	0.0735698	0.627914	0.194656	0.48752	0.080426	0.132611	0.0314873	0.684219	0.306357	0.324731	0.0774799	0.477637	0.118351	1.42076	0.255367	1.70588	0.216123	0.231577	0.0794739	0.115398	0.034946	0.0669798	0.0241613	0.122157	0.0344251	0.110437	0.0251772	0.146515	0.0378221	1.18286	3.78713e-06	2.16753e-05	3.4991	0.00404099	0.0213142	1.32149	2.15505e-12	1.70502e-11	0.0858885	0.00174512
FA 16:1	253.217	17.4715	2.69354	0.47454	1.80669	0.431331	2.08874	0.272567	3.00387	0.724194	1.67711	0.225528	3.76601	0.772532	1.69515	0.294406	4.33979	1.29135	3.14935	0.520842	4.49941	0.740754	10.4558	1.9083	16.2357	2.62148	1.91628	0.368531	1.61802	0.14639	1.4375	0.19383	1.81258	0.127067	1.45642	0.128204	1.52045	0.14615	1.38667	5.90777e-09	9.93244e-08	4.31111	0.00174512	0.0173866	1.25515	2.79377e-12	2.14721e-11	0.0936484	0.00174512
FA 22:1	337.311	19.9338	1.42215	0.130933	0.952729	0.171281	1.0228	0.0493441	0.982926	0.124167	0.993524	0.108883	1.70205	0.273207	0.968074	0.095661	1.43433	0.214901	1.96567	0.520681	2.21967	0.238071	2.33607	0.329708	2.3144	0.340445	1.07803	0.180027	0.643972	0.0338532	0.648208	0.0544171	0.788292	0.0766485	0.659848	0.0591384	0.667769	0.0470715	1.39111	1.01181e-05	4.77503e-05	1.35977	0.179712	0.25048	1.58746	4.51561e-12	3.28297e-11	0.288528	0.00174512
Leucine	132.102	1.06698	23.6511	3.64362	30.2443	5.69594	32.3005	2.74679	36.4806	3.41215	26.3714	4.89659	40.8874	4.535	28.5583	1.92967	39.6927	4.03068	27.9031	3.852	20.2223	2.63928	16.9174	3.07762	10.5909	1.99494	12.9456	1.37089	12.0694	0.637746	12.3212	1.13277	13.7292	1.41684	13.9166	1.87932	14.0838	0.527619	1.0441	0.00060475	0.00152313	0.259026	0.00174512	0.0173866	1.2983	5.63571e-12	3.98949e-11	1.32981	0.0253473
Cystathionine	221.06	0.65	0.0593706	0.011269	0.0640653	0.0123553	0.0656741	0.016317	0.119637	0.0104712	0.0562912	0.0177595	0.23423	0.063369	0.0612464	0.00533259	0.12128	0.0197318	0.39511	0.108664	1.59081	0.297899	1.69182	0.329201	1.16363	0.262208	0.0724639	0.0186433	0.096923	0.023991	0.0777993	0.0241953	0.053808	0.0152822	0.199114	0.0907323	0.0589752	0.0116545	1.70835	7.02705e-12	3.78055e-10	4.9679	0.00404099	0.0213142	1.31717	7.01017e-12	4.83522e-11	0.0506819	0.00174512
FA 25:0	381.374	21.6	2.13017	0.112052	2.21275	0.0623759	2.2634	0.0715657	2.49585	0.0660188	2.15894	0.0540053	2.42487	0.0704174	2.49688	0.112625	1.42675	0.0794712	1.914	0.350533	1.50527	0.0501059	1.64879	0.0629907	1.58334	0.0991235	1.73345	0.192036	2.54198	0.129262	2.54779	0.0672729	2.555	0.105559	2.64265	0.0496353	2.54777	0.0875398	1.70011	1.01146e-09	1.94345e-08	0.652958	0.00174512	0.0173866	1.39538	1.03857e-11	6.98438e-11	1.60911	0.00174512
LPE 16:0 sn-1	454.293	15.3073	0.682186	0.159878	0.502106	0.14722	0.625974	0.0466378	0.81891	0.180996	0.854668	0.106006	1.65531	0.161397	0.459051	0.0845625	1.07453	0.435119	0.705088	0.0958767	0.955593	0.212017	2.40155	0.537621	5.40895	0.897854	0.25591	0.0595197	0.245409	0.0401786	0.245765	0.0374639	0.38375	0.0511102	0.349688	0.0416495	0.2392	0.045245	1.01602	6.5514e-06	3.38909e-05	3.26763	0.0180865	0.0430554	1.17093	1.55635e-11	9.96812e-11	0.044223	0.00174512
FA 20:2	307.264	18.7694	0.596358	0.0874367	0.443605	0.0973945	0.606235	0.09116	0.828063	0.130145	0.548606	0.105076	1.09403	0.196043	0.433889	0.0811195	1.17129	0.320223	1.07998	0.285761	1.02934	0.182182	1.33801	0.168081	1.52387	0.205092	0.505738	0.122728	0.366119	0.0397899	0.290954	0.0456608	0.427646	0.056634	0.334416	0.0420769	0.341275	0.043191	1.19681	0.000124484	0.000393955	1.39289	0.0639193	0.11022	1.53361	2.72217e-11	1.62725e-10	0.223953	0.00174512
Isoleucine	132.102	1.01	3.36075	0.681763	4.27702	0.972756	4.68838	0.497178	5.53304	0.552906	3.94304	0.854295	5.53828	0.776062	3.27013	0.489205	5.76265	0.678961	3.98477	0.565904	2.51635	0.377913	2.1121	0.356119	1.70314	0.21835	1.6445	0.19502	1.55035	0.131328	1.44551	0.221693	1.82507	0.230868	1.76754	0.256049	1.66145	0.108003	1.13511	0.000402578	0.00110504	0.307522	0.00174512	0.0173866	1.27658	4.51531e-11	2.52364e-10	0.975523	0.749394
Hexadecan-1-ol	265.252	19.7412	0.0940386	0.0111901	0.0901142	0.00915633	0.133919	0.0082856	0.148567	0.0169698	0.0915487	0.0131953	0.16949	0.0187882	0.11907	0.0148475	0.189074	0.00757875	0.16906	0.0154073	0.171917	0.024593	0.314168	0.0403238	0.360165	0.0506942	0.0972899	0.0145584	0.112513	0.00682878	0.110005	0.0134817	0.151031	0.0183096	0.126616	0.0174084	0.0984988	0.0042149	1.61973	2.68032e-10	6.00838e-09	2.12499	0.00601121	0.0227749	1.31175	5.11544e-11	2.69814e-10	0.273482	0.00174512
FA 20:3	305.248	18.3052	0.100575	0.0152826	0.0752785	0.0203001	0.10726	0.0220621	0.201294	0.0476543	0.0979966	0.0286462	0.221403	0.0487911	0.0680052	0.0155245	0.283018	0.102445	0.160987	0.0331124	0.145052	0.0213196	0.310246	0.0688013	0.417328	0.0506992	0.0802524	0.0213508	0.0596664	0.010351	0.0516935	0.00960327	0.0791219	0.0179653	0.0522467	0.00839874	0.0577528	0.0112668	1.02893	0.000344815	0.00095624	1.88493	0.0350057	0.0692392	1.36188	1.91918e-10	9.56036e-10	0.138387	0.00174512
Alanine	88.0388	0.70556	16.1998	2.14731	18.0206	2.8908	22.4359	0.981972	24.7519	2.16193	16.0938	2.38175	23.7071	1.52588	14.7871	1.01874	16.8422	1.89904	13.2904	2.17669	17.589	2.12741	14.0954	3.00642	15.5593	1.33927	9.29822	1.09297	9.62421	0.673988	7.57807	0.768784	9.63401	1.03339	9.05295	0.57972	8.9228	0.660666	1.26433	0.000134438	0.000415676	0.656314	0.00601121	0.0227749	1.55388	7.10517e-10	3.23948e-09	0.57347	0.00267579
N-Carbamyl-L-glutamicacid	189.052	0.62	0.22708	0.0449165	0.302428	0.0611315	0.349348	0.035885	0.430571	0.0292143	0.284459	0.0599946	0.417013	0.066647	0.221779	0.0264379	0.313638	0.0288615	0.296632	0.0253296	0.210813	0.0235976	0.203486	0.0255853	0.161966	0.018934	0.160745	0.0173846	0.148859	0.0217862	0.127111	0.0235956	0.138769	0.0167335	0.157394	0.0215934	0.12438	0.0168265	1.2897	6.12833e-05	0.000208674	0.388397	0.00404099	0.0213142	1.38886	7.88929e-10	3.53703e-09	0.767937	0.179712
FA 16:2	251.201	16.837	1.61043	0.585608	1.01214	0.197318	1.89411	0.330851	3.24184	0.933227	0.742897	0.131299	2.43698	0.864334	1.89612	0.23676	5.3844	1.234	5.01488	1.29751	4.17844	0.723911	5.5726	1.44506	10.3853	2.18554	1.4932	0.301928	1.8044	0.183745	1.6147	0.220025	1.95595	0.366558	1.61821	0.256385	1.39647	0.142799	1.60113	6.56734e-08	6.79467e-07	4.26156	0.00404099	0.0213142	1.33566	2.43288e-09	1.05556e-08	0.134466	0.00174512
FA 18:3	277.217	17.3458	6.64605	2.06905	4.59161	1.12042	8.18642	1.26795	17.1908	5.37624	4.67676	1.1772	13.8323	4.64212	7.93638	1.46356	27.2384	6.49446	23.8471	5.78531	16.696	2.5334	27.5037	7.28939	54.8797	12.469	6.77692	1.56244	6.53237	0.811657	7.00422	1.13187	9.08107	2.15773	7.15085	1.1706	5.91116	0.85968	1.45545	5.43864e-07	3.84998e-06	3.96749	0.00404099	0.0213142	1.28294	4.60147e-09	1.96475e-08	0.107711	0.00174512
LPC 20:3	546.356	15.3567	0.170212	0.064996	0.100504	0.045236	0.12305	0.0428003	0.200655	0.0413997	0.415046	0.123648	0.455946	0.0707169	0.0402031	0.0168811	0.275473	0.0640477	0.217224	0.060859	0.520498	0.171372	0.76111	0.0587148	0.836834	0.0693595	0.0856208	0.0373334	0.0379071	0.0122396	0.0482627	0.0201935	0.0561396	0.0236119	0.0670376	0.0213468	0.0667829	0.0309855	1.03164	0.000696523	0.00170938	1.83538	0.00601121	0.0227749	1.48407	5.14832e-09	2.1639e-08	0.0798043	0.00174512
Asp Val	233.108	0.937159	0.265486	0.0816442	0.238891	0.0278735	0.270747	0.0373351	0.202013	0.0323854	0.314192	0.0878418	0.232541	0.0270103	0.256129	0.0448098	0.215723	0.0209882	0.343809	0.0610357	1.67995	0.264366	1.59795	0.471109	1.13221	0.420903	0.0583866	0.0142021	0.0872964	0.0174605	0.120425	0.0332878	0.125807	0.0279021	0.192137	0.0409876	0.136847	0.0214101	1.38971	1.85733e-06	1.1355e-05	4.86886	0.00601121	0.0227749	1.24676	1.35998e-08	5.54295e-08	0.120867	0.00174512
LPC 22:6 sn-1	568.34	15.19	0.0289401	0.00740775	0.0171982	0.00723423	0.0255798	0.00408042	0.055762	0.0161862	0.0736546	0.0239775	0.0878859	0.0173566	0.0190666	0.00584889	0.120665	0.0650027	0.0531214	0.0151067	0.0310163	0.00803174	0.223545	0.0536586	0.241988	0.046151	0.0273193	0.0118739	0.0148868	0.00484799	0.0061972	0.00164201	0.0176026	0.00748084	0.00903247	0.00323766	0.0126953	0.00390491	1.05704	0.000139968	0.000419888	2.75344	0.0127163	0.0332104	1.18821	1.46597e-08	5.88576e-08	0.0524622	0.00174512
FA 22:3	333.278	19.0925	0.0134999	0.00309584	0.0114747	0.00381036	0.0195367	0.00391788	0.0328679	0.00829113	0.018877	0.006767	0.0391876	0.00832761	0.0108567	0.00278362	0.0439521	0.017303	0.0489281	0.0234918	0.0331959	0.00631409	0.0503716	0.00909731	0.0589563	0.00726945	0.0110596	0.00580528	0.00681917	0.00143395	0.00508822	0.00167111	0.00961909	0.00198909	0.00588883	0.00186769	0.00435967	0.00148296	1.01926	0.00210598	0.0046819	1.50447	0.0253473	0.0541145	1.387	1.75965e-08	6.86008e-08	0.0739475	0.00174512
methionine	150.058	0.928802	3.51751	0.658329	4.34176	1.04569	4.75033	0.40702	5.43201	0.615468	4.28668	0.79929	6.14876	0.740989	3.60605	0.328494	5.87204	0.819182	3.62223	0.730656	2.7171	0.538605	1.88555	0.44729	0.85394	0.366646	1.81992	0.234757	1.43057	0.131293	1.19749	0.154626	1.62734	0.263476	1.75753	0.47074	1.69281	0.182348	1.27041	4.11587e-05	0.000147623	0.13888	0.00174512	0.0173866	1.06673	6.09993e-08	2.18784e-07	1.98235	0.0350057
FA 17:2	265.21	17.3963	0.0348986	0.00430998	0.0304474	0.00377372	0.0401474	0.00253252	0.056606	0.00828306	0.020858	0.00214987	0.0500123	0.00918922	0.044815	0.00805049	0.0952446	0.0222156	0.0620112	0.0055029	0.0610585	0.00829084	0.0678749	0.0110852	0.0866067	0.0117919	0.0427778	0.00382355	0.0359423	0.00200048	0.0347669	0.00485214	0.040788	0.00412067	0.0461476	0.00649961	0.0349937	0.00294158	1.60056	1.49669e-07	1.3333e-06	1.73171	0.0253473	0.0541145	1.29265	6.69987e-08	2.3714e-07	0.404053	0.00174512
PC 36:2	786.601	24.2022	0.0928163	0.0122688	0.132736	0.0157657	0.148371	0.0101385	0.149344	0.0109041	0.107002	0.0186871	0.139225	0.0272673	0.223226	0.0326376	0.180785	0.0240736	0.199431	0.0195573	0.22905	0.0208213	0.266292	0.0186441	0.19884	0.0191593	0.303073	0.0260459	0.301013	0.0147294	0.386872	0.0672342	0.329842	0.0237713	0.353654	0.0449741	0.300853	0.0409142	2.04007	1.00921e-10	3.01642e-09	1.42819	0.0639193	0.11022	1.36016	9.87749e-08	3.45071e-07	1.51304	0.0639193
PC 38:5-2?	808.582	24.2016	0.0322976	0.00368425	0.0449015	0.00499876	0.0465869	0.00379254	0.0410256	0.00229933	0.0421176	0.00631139	0.045542	0.00759474	0.069827	0.0114627	0.0564572	0.00290583	0.0591376	0.00741276	0.0796553	0.00827052	0.0633418	0.00482824	0.055278	0.00346454	0.0950313	0.013351	0.0923243	0.00338696	0.133929	0.0232237	0.0958539	0.010864	0.111131	0.0159379	0.0855737	0.00837051	1.78746	5.2466e-08	5.64534e-07	1.21378	0.0845335	0.134553	1.32711	1.02077e-07	3.52035e-07	1.54806	0.0180865
MG 16:0	331.281	18.1014	0.174601	0.0276036	0.149638	0.0266277	0.223969	0.0139805	0.249867	0.072704	0.0944193	0.0121381	0.270089	0.0677009	0.158201	0.0139478	0.220036	0.0382742	0.249368	0.0441187	0.44666	0.0973772	0.464949	0.0791777	0.641012	0.112822	0.195431	0.0413548	0.225363	0.0127891	0.165357	0.01788	0.260622	0.028761	0.119777	0.0203669	0.0989691	0.01363	1.31383	7.89672e-06	3.93374e-05	2.37334	0.0180865	0.0430554	1.139	1.3749e-07	4.68162e-07	0.154395	0.00174512
LPC 16:1 sn-1	494.325	14.4417	1.09386	0.220728	0.779776	0.209275	1.05922	0.178399	1.72055	0.470514	1.23768	0.260821	2.46237	0.311415	0.807974	0.146785	3.19354	1.69064	1.44331	0.148025	3.16925	0.645737	4.06404	0.66281	4.16858	0.300281	1.13427	0.309569	0.882419	0.0937104	1.14634	0.23411	1.09738	0.130376	1.07769	0.12353	0.889788	0.138181	1.26131	3.11019e-05	0.000117837	1.69291	0.00601121	0.0227749	1.2159	1.59192e-07	5.22227e-07	0.213451	0.00174512
3-(1-Pyrazolyl)-L-alanine	154.062	0.79	8.83212	0.828282	10.7739	2.00607	11.6635	0.885618	12.1469	1.49063	10.1871	1.55604	14.0816	1.79778	8.98419	1.199	10.4776	1.87968	6.02143	1.10008	6.56355	0.698932	4.65061	0.89368	3.57685	0.697191	4.05099	0.162893	4.01329	0.140364	3.85121	0.280543	4.29523	0.369191	4.47665	0.443653	4.15799	0.206532	1.69489	7.60094e-08	7.57279e-07	0.254009	0.00174512	0.0173866	1.08697	4.16905e-07	1.31701e-06	1.16247	0.654721
FA 24:5	357.279	18.983	0.0445342	0.0132428	0.0293631	0.0120509	0.0686614	0.0114383	0.19694	0.0679964	0.0728597	0.05229	0.176343	0.0718978	0.0756456	0.0283359	0.339929	0.136488	0.332305	0.152487	0.0863197	0.019041	0.246582	0.0639703	0.614632	0.134369	0.0604846	0.0299968	0.030344	0.0112198	0.0444465	0.014736	0.0662612	0.0278834	0.0433741	0.017621	0.037302	0.0178235	1.16923	0.000131891	0.000412543	3.48544	0.0127163	0.0332104	1.1654	4.21053e-07	1.31701e-06	0.06069	0.00174512
LPC 18:2 sn-1	520.34	14.99	3.387	0.6042	2.69756	0.842268	3.45145	0.501662	6.07626	1.65804	3.91498	0.770065	7.48441	1.08561	2.511	0.542443	11.4743	6.64401	4.34177	0.609453	8.1636	1.6551	13.836	3.1548	12.2318	1.22171	2.78563	0.796213	2.21843	0.304192	2.07354	0.370353	2.61257	0.311743	2.16049	0.206182	2.16087	0.293522	1.05867	0.000844353	0.00204622	1.63431	0.0127163	0.0332104	1.2051	5.2715e-07	1.62992e-06	0.17666	0.00174512
5-Deoxy-5'-methylthioadenosine	298.097	2.21337	0.0141731	0.00150867	0.0163813	0.00247751	0.0193107	0.00159342	0.0155357	0.00225883	0.00943137	0.00107143	0.0114001	0.00145109	0.0131328	0.00194303	0.0179775	0.00234596	0.0286794	0.00186544	0.0544395	0.00513712	0.0462032	0.00415286	0.0368656	0.0120928	0.0140287	0.00200421	0.0184256	0.00199013	0.0188526	0.00217838	0.0196565	0.00143908	0.0227384	0.00232351	0.0225965	0.00389042	1.72817	2.36234e-10	5.777e-09	3.2338	0.00404099	0.0213142	1.03184	1.8718e-06	5.54311e-06	0.612944	0.337904
FA 18:4	275.201	16.8474	1.16299	0.534612	0.586305	0.149747	1.22836	0.269236	3.65982	2.01388	0.596138	0.246886	2.54816	1.3441	1.15378	0.259323	6.09906	2.68318	4.46201	1.67772	1.7675	0.309408	4.78083	1.82093	13.5345	3.64786	0.838589	0.234512	0.865752	0.173354	0.947295	0.199648	1.22524	0.424708	0.856463	0.208367	0.713966	0.141947	1.11466	0.000218457	0.000625159	5.31148	0.00880862	0.0269263	1.06701	1.94479e-06	5.6864e-06	0.0527515	0.00174512
Adenine	134.046	3.50344	1.40177	0.240037	2.40557	0.570201	2.44843	0.268454	3.40784	0.463859	2.42899	0.208226	2.14041	0.40554	1.52035	0.232661	2.6498	0.396386	1.84195	0.33167	1.40333	0.198766	1.39195	0.406879	1.38449	0.271207	0.928811	0.238872	1.28333	0.168007	0.899577	0.183655	0.760659	0.191972	1.16902	0.163455	0.628143	0.0783318	1.0668	0.00138206	0.00315064	0.646836	0.277439	0.362287	1.14345	2.05461e-06	5.9429e-06	0.453699	0.0253473
PC 28:0	678.507	21.9991	0.0160236	0.00266827	0.0177623	0.00217502	0.0179776	0.00123125	0.0212531	0.00117638	0.0144671	0.00185202	0.0203977	0.00158035	0.0187209	0.00238345	0.0289644	0.00319479	0.0226729	0.00123779	0.0227855	0.00361405	0.0271164	0.00339281	0.0213767	0.00232662	0.0171772	0.00116244	0.0171725	0.00200781	0.0144867	0.00147143	0.0169431	0.00197861	0.0190237	0.00175713	0.0147607	0.00263355	1.26969	9.98129e-05	0.000327435	1.048	0.848006	0.85757	1.1827	2.62602e-06	7.35833e-06	0.690501	0.337904
LPC 14:0 sn-1	468.309	13.88	0.538531	0.100664	0.429403	0.0916382	0.595131	0.0841526	0.887299	0.242636	0.425392	0.0705147	1.05342	0.128049	0.532751	0.0893589	1.5782	0.827443	0.845565	0.088342	1.28271	0.223605	1.62442	0.325351	1.37447	0.173592	0.515619	0.140248	0.426948	0.035288	0.545474	0.0912813	0.562838	0.0643487	0.482523	0.0373405	0.423211	0.0530803	1.14983	0.000487592	0.00126118	1.30477	0.179712	0.25048	1.1568	4.87395e-06	1.32434e-05	0.307908	0.00174512
Carnitine C6:0	260.186	5.99	0.00464905	0.00105881	0.00836615	0.00321672	0.0033816	0.00150424	0.00685768	0.00194425	0.00478544	0.00229323	0.0180444	0.00282054	0.00866219	0.0020621	0.0105351	0.00185694	0.0110385	0.00298174	0.0205852	0.00761417	0.0387162	0.0114903	0.047255	0.0111387	0.0570172	0.0182414	0.0377217	0.00527226	0.0562019	0.0102869	0.0434097	0.00580439	0.0412237	0.00598683	0.0502394	0.00667398	1.3036	1.18482e-05	5.40198e-05	2.61882	0.00601121	0.0227749	1.11162	6.50292e-06	1.73197e-05	1.06315	0.337904
PC O-36:5	766.573	23.179	0.0124797	0.00309215	0.0126639	0.00359295	0.0166637	0.00259782	0.0206397	0.00253542	0.019073	0.00374004	0.0262993	0.00310247	0.0131889	0.00356429	0.0334363	0.00287322	0.0245547	0.00470035	0.0224322	0.00368838	0.0344621	0.00450863	0.0295846	0.00349002	0.0212631	0.0071036	0.0139633	0.00434866	0.00760324	0.00116912	0.0163878	0.00732829	0.0137499	0.00297397	0.0105788	0.00259656	1.1608	0.000121721	0.000389797	1.12492	0.565299	0.63893	1.10359	6.97769e-06	1.80785e-05	0.357577	0.00267579
LPE 20:5	500.277	14.0933	0.168121	0.0654175	0.0691883	0.0268113	0.0513972	0.0109416	0.0955187	0.0152301	0.336464	0.0678103	0.280106	0.0261437	0.032728	0.00993229	0.0887141	0.00615329	0.0495224	0.0129765	0.089747	0.0293784	0.104063	0.0325195	0.107688	0.0287685	0.0326778	0.0118615	0.0229554	0.00674336	0.0106743	0.0022268	0.0386398	0.0233251	0.0392888	0.0102254	0.0309759	0.00793471	1.16064	3.04958e-05	0.000117191	0.384454	0.00404099	0.0213142	1.10824	1.40042e-05	3.36351e-05	0.287645	0.0127163
SM 32:1 (SMd(18:1/14:0))	675.544	21.0242	3.73087	0.469669	4.07349	0.50115	4.22829	0.259782	4.42076	0.220185	3.98533	0.351869	4.65026	0.561271	3.84796	0.502606	5.28924	0.269055	6.04017	1.51218	4.6837	0.389919	5.86286	0.350033	7.04097	0.590182	3.94142	0.325567	4.14866	0.322789	3.69565	0.348252	4.0459	0.4094	3.52173	0.361007	3.97322	0.38094	1.17334	0.000456523	0.00121589	1.5141	0.0127163	0.0332104	1.09597	1.43448e-05	3.41482e-05	0.5643	0.00174512
FA 24:6	355.27	18.6114	0.0300774	0.0109169	0.0186257	0.00855496	0.0521194	0.0123846	0.20458	0.0830804	0.0852587	0.0748042	0.157869	0.0719232	0.0621906	0.0281193	0.308747	0.133057	0.238441	0.0947792	0.0586734	0.0146055	0.233233	0.0602323	0.654302	0.15682	0.0485632	0.0264026	0.0248195	0.0101553	0.0304252	0.0147105	0.0496253	0.0254834	0.0303796	0.0143044	0.026257	0.0130261	1.06287	0.00277714	0.0059764	4.1446	0.0127163	0.0332104	1.1359	0.000582757	0.00109624	0.0401298	0.0180865
Argininosuccinic acid	289.115	0.62	0.541307	0.115887	0.836137	0.244225	1.46368	0.128536	1.56773	0.214011	0.453027	0.0786186	1.683	0.159848	0.752881	0.0915897	1.0754	0.17306	1.09852	0.203484	0.179766	0.0828116	0.00754089	0.00279933	0.0264315	0.0249537	0.340179	0.0638805	0.215589	0.0289083	0.188055	0.0363759	0.2436	0.0326584	0.16792	0.0271279	0.140801	0.0359578	1.41253	2.97095e-06	1.73736e-05	0.015705	0.00579209	0.0227749	0.869932	2.64702e-08	1.01721e-07	5.32702	0.948835
Pyroglutamic acid (Glp)	128.034	0.707588	6.43619	0.707026	5.82473	0.706867	6.57166	0.772832	7.16011	0.790896	6.57344	0.661736	17.0883	3.07728	6.41192	0.86098	7.48252	0.328187	31.3461	7.01268	43.8778	5.63854	5.60439	2.08498	8.24009	5.80331	6.78173	1.58942	8.88262	1.30881	4.36919	0.388399	5.36095	0.559827	6.4725	0.839497	4.74338	0.31842	1.02454	1.9574e-05	8.43405e-05	0.482205	0.0253473	0.0541145	0.971437	1.41305e-07	4.75138e-07	0.575646	0.0253473
PE 34:2	716.527	23.4727	0.00259764	0.000671218	0.00299281	0.000682469	0.00365543	0.000274379	0.00478782	0.000634622	0.00339692	0.000438216	0.00442329	0.000296732	0.00327973	0.000724258	0.00597949	0.000756803	0.00481549	0.000714466	0.00588817	0.00079774	0.0288509	0.00578087	0.0322516	0.00806877	0.00470916	0.00109329	0.00444306	0.00050056	0.00302759	0.000268139	0.00458716	0.00162411	0.00534237	0.000977113	0.00354474	0.000820102	1.32265	1.88521e-07	1.58475e-06	7.29131	0.00174512	0.0173866	0.954278	1.2543e-06	3.83417e-06	0.109909	0.00174512
N-Acetyl-DL-glutamic acid	188.056	0.62	0.136193	0.0170432	0.125548	0.00834194	0.137062	0.0168553	0.165618	0.0201979	0.117163	0.0181649	0.160731	0.0485401	0.196192	0.0270376	0.0882181	0.0023499	0.164021	0.0361316	0.384224	0.106352	4.57379	0.83817	1.7599	0.945175	0.10606	0.0198918	0.0983186	0.0066676	0.0814988	0.00929105	0.0893781	0.0192214	0.086581	0.0189945	0.086736	0.0147702	1.12441	5.60344e-06	3.05714e-05	10.9493	0.00404099	0.0213142	0.897234	2.30129e-06	6.58561e-06	0.0492846	0.00174512
FA 10:0	171.137	13.8493	4.15651	0.541026	4.75845	0.372827	5.05556	0.188268	5.79057	0.082493	3.48068	0.103291	4.58059	0.219941	5.55412	0.156487	5.72322	0.177944	6.15123	0.465127	6.01259	0.212611	7.32956	0.261902	6.098	0.297698	7.96892	0.229508	7.0134	0.187147	6.08753	0.268052	6.24927	0.191322	6.56083	0.126989	7.36503	0.323931	2.00078	3.20743e-13	2.876e-11	1.33127	0.00880862	0.0269263	0.938255	6.36526e-06	1.71225e-05	1.20778	0.0180865
MG 18:2	355.284	17.6138	0.0378018	0.00663096	0.024685	0.00216519	0.0369206	0.00517361	0.0714582	0.0381935	0.0241264	0.00352052	0.0755715	0.031033	0.0318159	0.00176018	0.0625798	0.0314541	0.0627941	0.0161601	0.0688485	0.013618	0.210854	0.0470893	0.223446	0.0575043	0.0457086	0.00863932	0.04723	0.00696053	0.0434877	0.00793758	0.0675933	0.00897136	0.0298826	0.00455048	0.0289279	0.00334295	1.13219	0.000148343	0.000438508	2.95674	0.0350057	0.0692392	0.952937	1.27426e-05	3.11614e-05	0.129463	0.00174512
Unknown1	324.291	19.7229	0.0211781	0.00182693	0.0171697	0.00283336	0.0177255	0.00100001	0.0203177	0.00187236	0.0161531	0.00183905	0.0239512	0.00381338	0.0159627	0.00191291	0.0223001	0.00252197	0.0337697	0.0095163	0.0867598	0.0205068	1.70704	0.528375	1.14178	0.329809	0.0179299	0.00433379	0.0145728	0.00129294	0.0114408	0.000987191	0.01292	0.0010331	0.011325	0.000629158	0.0116878	0.000981814	1.14686	1.97526e-05	8.43405e-05	47.6712	0.00174512	0.0173866	0.889661	1.59414e-05	3.7289e-05	0.0102365	0.00174512
orthophosphoric acid	98.9845	0.735998	1.11805	0.0656345	1.03867	0.112829	0.949914	0.0958925	0.7313	0.0433253	1.17306	0.106654	0.976474	0.072765	1.19065	0.0672002	0.731121	0.0323684	0.808547	0.136348	0.832602	0.0744457	0.637561	0.0262761	0.675032	0.0371238	0.895218	0.0205856	1.00267	0.029991	1.07323	0.0827928	1.13401	0.0760626	0.894892	0.0612484	0.922456	0.0651781	1.09028	0.000169263	0.000489589	0.691295	0.0127163	0.0332104	0.908756	2.92844e-05	6.61975e-05	1.36654	0.00601121
N-Oleoylethanolamine	326.303	17.7165	0.0394811	0.0053965	0.039562	0.00634507	0.0449024	0.00174796	0.0446327	0.00419792	0.036148	0.00580952	0.0402276	0.00755739	0.0343768	0.00489718	0.0438558	0.00528949	0.0626672	0.0120441	0.221868	0.0536953	4.89979	1.8894	3.37585	0.864416	0.038889	0.00663681	0.0339433	0.00301994	0.0259141	0.00263605	0.02436	0.00218394	0.0285031	0.00159789	0.0219076	0.00227148	1.07811	0.000162969	0.000476507	83.9188	0.00267579	0.0199941	0.833504	0.000144988	0.000297723	0.00648949	0.00174512
PC O-36:2	772.621	24.5114	0.0210282	0.00149208	0.0160378	0.00118047	0.0230929	0.00326064	0.0186855	0.00219406	0.0168106	0.00157576	0.0233397	0.00200499	0.018705	0.0025948	0.0243042	0.00155833	0.0269949	0.00351397	0.0416582	0.00400085	0.0423174	0.0044417	0.0331726	0.00312172	0.0328456	0.00506766	0.0214756	0.00210885	0.020404	0.00130477	0.0229514	0.00163088	0.0261779	0.00421776	0.0171619	0.00315981	1.68785	1.11126e-09	1.99286e-08	1.42129	0.0350057	0.0692392	0.851462	0.000146785	0.00029913	0.517353	0.00601121
LPC 15:0 sn-1	482.324	14.6283	0.205536	0.0407558	0.144905	0.0275027	0.213345	0.0254432	0.312076	0.0758419	0.153452	0.0195822	0.403709	0.0435896	0.19761	0.03485	0.557707	0.291042	0.333205	0.042494	0.455582	0.0796314	0.504068	0.110888	0.458768	0.054579	0.227748	0.05832	0.188069	0.0164524	0.240958	0.0382021	0.259135	0.0331022	0.215464	0.0204164	0.173487	0.0233006	1.09131	0.0010615	0.002483	1.13638	0.654721	0.710161	0.967013	0.000214878	0.00043136	0.378158	0.00174512
PC O-34:2	744.59	23.7605	0.0380299	0.00378311	0.0439392	0.00659377	0.0573257	0.00396255	0.0503503	0.00612501	0.036346	0.00360267	0.0525842	0.00447343	0.0493633	0.00762839	0.0594339	0.00354438	0.0610098	0.00642231	0.0604581	0.00338255	0.0801	0.00812142	0.0594275	0.00769718	0.0577758	0.00753867	0.0521134	0.00429547	0.0461441	0.00669871	0.0478384	0.00555547	0.0489162	0.00408712	0.033913	0.00626952	1.36401	2.07686e-05	8.59501e-05	1.13014	0.565299	0.63893	0.927279	0.000252408	0.000499248	0.570662	0.0180865
FA 13:0	213.185	16.4386	0.547658	0.0692213	0.623494	0.0472863	0.706852	0.0210404	0.689186	0.0421192	0.408566	0.0188038	0.570893	0.031454	0.805517	0.0398666	0.910241	0.0540923	1.01014	0.0734859	0.959548	0.062645	0.873676	0.0527714	0.948487	0.0791605	0.773148	0.0403568	0.799944	0.0464375	0.831109	0.0233905	0.791674	0.0173002	0.85644	0.042487	0.798782	0.0298848	2.3535	2.22045e-16	2.98651e-14	1.66141	0.00601121	0.0227749	0.951418	0.00032686	0.000641791	0.842165	0.0476454
L(-)-Glutathione	611.144	0.654868	0.80509	0.222099	0.632259	0.093554	1.44462	0.173332	0.996573	0.141715	0.567675	0.203718	2.24598	0.293825	1.28597	0.298036	1.18955	0.086715	0.751772	0.222368	0.524164	0.394455	0.0452331	0.0267715	0.027479	0.0123969	1.65667	0.287785	0.49774	0.137264	1.09364	0.345429	1.23349	0.109503	1.33304	0.173738	1.15157	0.135204	1.00625	0.000995153	0.00234821	0.0122347	0.00174512	0.0173866	0.900161	0.000495688	0.000939015	41.9072	0.00174512
LPE 22:6	526.293	14.8833	0.557304	0.200106	0.213959	0.0866967	0.158992	0.0341522	0.295228	0.0496996	1.06525	0.225252	0.798402	0.0762344	0.116944	0.0377509	0.288726	0.030079	0.135617	0.0324775	0.230733	0.0762158	0.318516	0.112357	0.326355	0.0866281	0.139865	0.0644704	0.0941413	0.0295407	0.043889	0.00801396	0.139042	0.0830103	0.132193	0.0400599	0.120134	0.0336795	1.17979	3.01744e-05	0.000117191	0.40876	0.00601121	0.0227749	0.882581	0.000749334	0.00137123	0.368109	0.0350057
Gln	145.062	0.69	6.89911	1.04906	8.61038	1.91562	9.9441	1.0408	11.6491	1.22535	7.29172	1.18643	11.4404	1.81214	6.61144	0.748786	10.1626	1.3271	5.47422	0.919811	2.07149	0.653616	0.349148	0.0590823	0.63141	0.501959	2.87895	0.359517	2.93786	0.249255	2.89511	0.521017	3.34264	0.437476	3.38406	0.437773	3.06832	0.195507	1.79241	6.68687e-11	2.56967e-09	0.0551915	0.00174512	0.0173866	0.425079	0.00172864	0.00307949	4.85948	0.0127163
PC 32:1	732.554	23.2014	0.45529	0.0794703	0.639435	0.099561	0.797455	0.0405113	0.952321	0.100404	0.492102	0.0538767	0.764584	0.0621941	0.762494	0.0992421	1.19342	0.140428	1.00226	0.0985757	0.910093	0.136352	1.19853	0.0860733	0.960845	0.141871	1.24291	0.0738382	1.32055	0.130142	1.23836	0.210792	1.47326	0.307479	1.57034	0.234995	1.05369	0.175257	1.54287	3.57826e-07	2.60149e-06	1.25669	0.277439	0.362287	0.844067	0.00189293	0.00330649	1.09662	0.749394
SM 34:0	705.591	22.39	0.0203742	0.00485663	0.0260016	0.00428741	0.0318499	0.00705616	0.040107	0.00489228	0.023898	0.00339969	0.0332265	0.00468465	0.0238989	0.00310028	0.0384143	0.00391189	0.207547	0.170428	0.10311	0.0200748	0.225379	0.0464034	0.206083	0.0258112	0.0401939	0.00775261	0.0438662	0.00371391	0.0347945	0.00737379	0.0433861	0.00871649	0.0382874	0.0054842	0.0464139	0.0172512	1.15073	0.000965225	0.00229775	6.20236	0.00174512	0.0173866	0.792382	0.00336221	0.00561761	0.22522	0.00267579
Prostaglandin D2	353.23	10.4199	0.0623558	0.0163899	0.0528124	0.00499765	0.0795795	0.00532501	0.0599471	0.00713063	0.0202832	0.00748348	0.0583931	0.005817	0.0688388	0.00829423	0.0828527	0.00281383	0.0856085	0.00448608	0.163264	0.050585	0.1032	0.0131714	0.100111	0.0129146	0.046855	0.0127801	0.0788486	0.0070036	0.0904812	0.00833141	0.0962702	0.00562466	0.0659579	0.00842364	0.0505942	0.00395808	1.36984	2.26093e-05	9.215e-05	1.71442	0.0180865	0.0430554	0.723646	0.00417524	0.00689043	0.505384	0.00601121
SM 31:1	661.528	20.4436	0.0946878	0.0116311	0.104741	0.0107379	0.106543	0.00679919	0.113824	0.00748034	0.092638	0.00452254	0.119922	0.00663921	0.0932593	0.0106011	0.129953	0.00923889	0.131422	0.0248883	0.113169	0.0107868	0.139106	0.0101478	0.153824	0.012781	0.112967	0.00491551	0.107765	0.00587107	0.0974191	0.00572218	0.120013	0.0115026	0.102539	0.0106171	0.105699	0.00795924	1.01442	0.00223448	0.00492684	1.2827	0.0476454	0.0877851	0.709561	0.00586595	0.00944875	0.687145	0.0180865
LPE 20:4	502.294	14.8378	0.98635	0.430351	0.418844	0.275372	0.175101	0.0413991	0.262139	0.0438587	1.4821	0.30026	0.905098	0.0986673	0.0985438	0.0279731	0.279549	0.0179903	0.0994494	0.0194913	0.292698	0.0909603	0.205558	0.0602612	0.269557	0.0595242	0.160223	0.0645492	0.108528	0.0280231	0.0511689	0.0108374	0.138757	0.0665629	0.175576	0.0413983	0.15196	0.0373492	1.33258	9.69919e-06	4.74379e-05	0.297821	0.00174512	0.0173866	0.64855	0.0102251	0.0161798	0.563739	0.277439
8(R)-Hydroxy-(5Z,9E,11Z,14Z)-eicosatetraenoic acid	319.222	16.2671	0.171297	0.0651074	0.108833	0.022037	0.174921	0.00866041	0.299839	0.0399487	0.064227	0.0186196	0.13213	0.0260348	0.189141	0.0277303	0.281398	0.0432113	0.344505	0.0758026	0.634092	0.184183	0.668817	0.0829688	0.726477	0.0762721	0.51879	0.306659	0.270964	0.0423571	0.220626	0.0364628	0.318793	0.0907424	0.232675	0.0444318	0.231717	0.0421159	1.81503	1.38138e-10	3.71591e-09	5.49819	0.00174512	0.0173866	0.649589	0.0125271	0.0195918	0.318961	0.00174512
Dl-4-Hydroxymandelonitrile	148.042	1.15538	4.27722	0.719354	5.11084	1.37865	5.77372	0.543628	6.14803	0.769918	5.29917	1.02263	6.78122	0.890659	3.64596	0.375117	4.84717	0.971692	2.93774	0.936334	2.58821	0.528577	2.4157	0.431238	1.02702	0.461301	2.23873	0.256812	1.85132	0.171637	2.00878	0.336766	2.17591	0.37888	2.39891	0.586164	2.21688	0.256093	1.70127	2.25101e-07	1.78095e-06	0.15145	0.00404099	0.0213142	0.575684	0.0130149	0.0202371	2.15856	0.0350057
γ-Glu-Leu	261.144	2.92425	0.377666	0.0990654	0.411765	0.1021	0.339344	0.0579635	0.376867	0.0811411	0.276181	0.0743997	0.224053	0.0476981	0.329712	0.0470629	0.355996	0.0311001	0.173089	0.028881	0.0898885	0.0081	0.0466666	0.0095458	0.0539629	0.00649731	0.0993272	0.00910579	0.139849	0.0178479	0.130587	0.021394	0.166009	0.0303788	0.156922	0.025372	0.143538	0.022244	1.36473	1.7518e-05	7.72515e-05	0.240849	0.00174512	0.0173866	0.358929	0.0133688	0.0205498	2.65994	0.00404099
uric acid	167.021	0.79	0.0196141	0.00754929	0.0344387	0.00621091	0.0367506	0.00511429	0.0319812	0.00611616	0.0327817	0.0215327	0.0244589	0.00509969	0.0342382	0.0048072	0.0369393	0.00644072	0.0527413	0.0106824	0.0470319	0.0050441	0.0736518	0.0170777	0.111852	0.0179091	0.0340784	0.00710938	0.0423959	0.00806126	0.0512599	0.0117372	0.0528744	0.00708941	0.0414484	0.00855064	0.0438838	0.0102159	1.32608	2.05318e-05	8.59501e-05	4.57308	0.00267579	0.0199941	0.588239	0.0151366	0.0230042	0.392337	0.0127163
L-glutamic acid	146.044	0.627917	72.177	10.5769	81.841	10.3408	92.7659	5.70685	113.513	5.86572	75.9292	11.1391	100.485	7.77648	79.1018	5.62531	91.2371	3.24522	79.6701	5.15814	69.9771	5.49535	58.2322	10.5792	44.2424	7.23906	79.6616	5.80708	83.4224	7.90464	67.5267	7.15398	81.8077	7.27153	83.9094	5.57702	81.6346	6.60336	1.20682	8.53246e-05	0.000283362	0.440289	0.00174512	0.0173866	0.586858	0.0207212	0.0302935	1.84517	0.00880862
PC 34:2	758.569	23.4089	0.211053	0.0308306	0.30554	0.0536227	0.349847	0.02441	0.411757	0.0340421	0.237898	0.028325	0.32165	0.0176078	0.330281	0.031425	0.499604	0.0486133	0.430986	0.0293056	0.370091	0.0299906	0.420986	0.0314352	0.351514	0.0402335	0.445926	0.0451906	0.492625	0.0251128	0.405765	0.0288153	0.493683	0.0718311	0.517815	0.0562866	0.379165	0.0542114	1.31001	9.87747e-06	4.74471e-05	1.09285	0.565299	0.63893	0.590939	0.0300554	0.0427772	1.07866	0.654721
Fatty amine C18:0	284.295	19.3595	1.22945	0.0890031	1.27999	0.0578883	1.18418	0.0201733	1.40341	0.118539	1.31918	0.0592244	1.63002	0.101234	1.59665	0.142997	1.69241	0.305072	1.58735	0.0825621	1.61559	0.0888043	1.94344	0.128068	1.53825	0.0788894	1.65586	0.0617736	1.86931	0.107039	2.09621	0.144923	1.75029	0.0955687	2.06208	0.17317	1.56921	0.138307	1.44582	1.25096e-05	5.60847e-05	0.943699	0.406234	0.496713	0.558164	0.0333419	0.0470848	1.02013	0.848006
Fatty amine C18:2	280.263	17.33	0.7539	0.0479716	0.71803	0.015624	0.678853	0.0332351	0.710962	0.0269136	0.793258	0.0366791	0.872979	0.0639407	0.887831	0.0438651	0.907869	0.0987812	0.843452	0.059907	0.927121	0.0368849	1.01252	0.0616967	1.0576	0.0575569	1.19323	0.108382	1.00639	0.079174	1.00181	0.0714334	0.931095	0.0411803	1.20535	0.0984941	0.829389	0.0536167	1.76252	2.91029e-08	3.34528e-07	1.21149	0.0350057	0.0692392	0.522747	0.0335639	0.0470848	0.784215	0.0350057
MG 18:1	357.3	18.5833	0.0201914	0.00626715	0.0135424	0.00361331	0.030188	0.00553596	0.0305844	0.0110562	0.00717602	0.00292702	0.0330391	0.014029	0.0217443	0.00225879	0.0256782	0.00984399	0.0352546	0.0085404	0.0330586	0.00542729	0.0759974	0.0162425	0.077757	0.0209064	0.0304817	0.00655423	0.0423913	0.00588822	0.0378426	0.00404444	0.0594648	0.00650586	0.0200396	0.00492768	0.0165166	0.00241189	1.12065	0.000417766	0.00113514	2.35348	0.0845335	0.134553	0.445256	0.0594741	0.0812109	0.212413	0.00174512
2'-Deoxyguanosine	268.104	0.932732	0.227081	0.048306	0.165959	0.014975	0.236677	0.0169065	0.204207	0.0319191	0.144733	0.0248624	0.266558	0.0731677	0.328165	0.0501905	0.367315	0.0441416	0.535268	0.0882448	0.629325	0.107576	0.561742	0.0896182	0.501711	0.113452	0.736145	0.101158	0.452598	0.0643059	0.693652	0.246577	0.489577	0.0864391	1.08457	0.430558	0.56309	0.119429	1.97133	7.00641e-10	1.44979e-08	1.88218	0.0127163	0.0332104	0.49693	0.0625775	0.0850168	1.12234	0.654721
PC O-34:1	746.606	24.3455	0.0128338	0.00190806	0.0172185	0.00263061	0.0290341	0.00171556	0.0270141	0.00380272	0.0146384	0.00176542	0.0201724	0.00182471	0.0230918	0.00436564	0.0322066	0.00295882	0.0284398	0.00209432	0.0217503	0.00195001	0.0331622	0.00344583	0.0236745	0.00326491	0.0246118	0.00287246	0.0287141	0.00300298	0.0235786	0.00261679	0.0254739	0.00301921	0.0250008	0.00233389	0.0167059	0.00299486	1.18442	5.45469e-05	0.00019056	1.17361	0.565299	0.63893	0.42869	0.0815895	0.108116	0.70565	0.179712
FA 12:0	199.169	15.687	7.90655	1.45612	6.9147	0.666183	7.70885	0.527004	6.9413	0.40183	5.24715	0.635482	6.06227	0.545597	14.5132	2.5537	10.7485	0.613508	12.7863	0.938179	11.2627	0.929408	8.70377	0.538041	11.704	1.18883	10.0895	0.907803	9.11712	0.676055	13.3055	3.13665	9.3333	0.717608	9.45492	0.654284	9.94591	0.673215	2.02547	7.66439e-11	2.57715e-09	1.93063	0.00601121	0.0227749	0.464448	0.0841524	0.110966	0.849787	0.277439
Nα-Acetyl-L-Iysine	189.123	0.69	0.165423	0.0171977	0.226119	0.0284806	0.255243	0.019236	0.158837	0.0177978	0.142336	0.0282214	0.231492	0.0326223	0.28174	0.031505	0.309507	0.0536829	0.213488	0.0242636	0.270791	0.0409044	0.250443	0.0320218	0.247269	0.0448028	0.194536	0.0213841	0.173396	0.031309	0.323734	0.115075	0.172528	0.0252609	0.186804	0.0324839	0.258722	0.0652193	1.1334	0.000699003	0.00170938	1.06816	0.848006	0.85757	0.405743	0.13125	0.166539	1.04632	0.749394
PC 36:5	780.554	22.8326	0.0275286	0.00535613	0.0326266	0.0102032	0.0405844	0.00639245	0.0557789	0.00928238	0.0367753	0.00635056	0.052468	0.00607965	0.0409242	0.0112495	0.0877907	0.00962475	0.0666492	0.0105146	0.0433323	0.0100435	0.0733841	0.0124686	0.0488202	0.00747466	0.0602569	0.0248376	0.0477225	0.0132652	0.0257737	0.00494797	0.0534538	0.0221549	0.0464763	0.0100167	0.0538748	0.0160197	1.08639	0.000452186	0.00121589	0.930477	0.848006	0.85757	0.38483	0.134315	0.169627	1.10353	0.749394
DL-2-Aminoadipic acid	160.061	0.62	0.267545	0.0407869	0.362845	0.0818007	0.332398	0.0435611	0.553412	0.0719324	0.295526	0.0209998	0.33954	0.0354738	0.326681	0.0538468	0.454508	0.0411977	0.384659	0.0456978	0.655373	0.143467	0.96126	0.16062	0.710176	0.128647	0.578172	0.0686157	0.520372	0.126511	0.462557	0.0924996	0.432415	0.0646215	0.487185	0.031715	0.517428	0.0577501	1.25887	2.55535e-05	0.000101087	2.09158	0.0180865	0.0430554	0.372996	0.14025	0.176295	0.728592	0.337904
PC 34:3	756.554	22.7895	0.0260675	0.00463349	0.039153	0.0103669	0.0507357	0.00551124	0.0723853	0.00922292	0.0294883	0.00269822	0.0503009	0.00499605	0.0469814	0.0104225	0.103964	0.0116135	0.0826982	0.00957067	0.0606313	0.00867366	0.0846324	0.00922572	0.063301	0.0116275	0.0636617	0.0146042	0.0719916	0.0147837	0.0456642	0.00723561	0.0764633	0.0231784	0.0666633	0.0111549	0.0552893	0.0110011	1.50071	1.53652e-07	1.3333e-06	1.25845	0.654721	0.710161	0.348793	0.157387	0.194207	0.873435	0.848006
allo-Inositol	179.055	0.682484	26.9885	2.608	22.8007	2.80108	25.0616	1.54485	24.2045	1.56099	18.5219	1.58544	24.1516	1.68308	33.352	5.09809	19.7452	1.66889	21.6336	2.18118	14.4016	1.01839	10.1545	1.49868	7.97169	0.697987	19.793	2.13521	18.2577	2.24385	20.184	3.51315	20.0051	2.83479	19.6756	2.72473	22.0196	2.14259	1.05452	4.61878e-05	0.000163481	0.330068	0.00174512	0.0173866	0.304259	0.162593	0.199715	2.76223	0.00174512
PC 36:6	778.536	22.7895	0.0407859	0.00974848	0.0450772	0.00962802	0.0488961	0.00707599	0.0616134	0.00611758	0.0480521	0.00415947	0.0601257	0.00632387	0.0467545	0.011918	0.095169	0.00862286	0.0704052	0.00562657	0.0890287	0.0141081	0.067246	0.00465268	0.0670229	0.00925645	0.073951	0.015873	0.0694058	0.0141242	0.045743	0.00717971	0.0600703	0.0106972	0.0735116	0.0104232	0.0618459	0.011547	1.29939	3.82331e-05	0.000138982	1.11471	0.654721	0.710161	0.331298	0.18117	0.219526	0.922757	0.654721
N-Acetylneuraminic acid	310.11	0.719319	0.161272	0.0146396	0.162805	0.016144	0.205433	0.0148392	0.151838	0.0242417	0.142538	0.017221	0.140591	0.0119073	0.169846	0.0138726	0.177664	0.00821195	0.133176	0.0263528	0.126665	0.0124328	0.0419854	0.00809369	0.0373804	0.0179323	0.103588	0.00904759	0.110332	0.0109494	0.0911393	0.00315148	0.132224	0.0144269	0.0862005	0.0086517	0.100733	0.0127835	1.22884	7.21807e-06	3.66351e-05	0.265881	0.00880862	0.0269263	0.210185	0.186451	0.224438	2.69481	0.0180865
PC 36:4	782.569	22.9813	0.228863	0.0503739	0.279823	0.0631918	0.324062	0.0337848	0.576814	0.0499762	0.26398	0.0144518	0.468189	0.0564371	0.306008	0.0606824	0.767642	0.0965105	0.588326	0.073783	0.535383	0.0872465	0.903607	0.103767	0.593391	0.110488	0.556995	0.105236	0.530196	0.0877267	0.379179	0.0592046	0.54433	0.120013	0.732567	0.110845	0.561047	0.128032	1.53883	2.6448e-08	3.28747e-07	1.26742	0.406234	0.496713	0.268591	0.253667	0.296365	0.945493	0.749394
PC 32:2	730.539	22.5394	0.276415	0.0503264	0.368528	0.0503918	0.41643	0.0253264	0.617482	0.0686479	0.29317	0.022368	0.446406	0.0321812	0.4939	0.066982	0.770099	0.0654337	0.697377	0.0683092	0.653068	0.104836	0.825637	0.105575	0.455812	0.0541223	0.557097	0.0641018	0.581705	0.0687941	0.469866	0.0522707	0.644716	0.110026	0.75992	0.0982938	0.559084	0.102885	1.67263	7.25114e-09	1.14739e-07	1.02107	0.848006	0.85757	0.269976	0.266657	0.309185	1.22657	0.406234
Carnitine C4:0	232.154	1.97634	0.0986964	0.015185	0.080427	0.00983892	0.0663266	0.0191987	0.094392	0.0117541	0.066301	0.0119073	0.0894733	0.0076468	0.127938	0.0211538	0.151616	0.00974123	0.0960633	0.0134552	0.202169	0.0449301	0.157379	0.0161743	0.234981	0.0594246	0.242292	0.0693111	0.267773	0.0458439	0.185936	0.0601905	0.125541	0.015682	0.142474	0.0169008	0.155268	0.012433	1.58693	8.78503e-07	5.76384e-06	2.62627	0.00174512	0.0173866	0.284024	0.272969	0.313798	0.660769	0.406234
Arginine	173.104	0.79	5.81381	1.13954	8.58201	2.2988	9.11678	1.45822	11.733	1.4877	6.6369	0.639034	12.6583	2.15695	4.35244	0.814528	6.4362	1.21585	6.19989	2.07576	3.38133	1.18584	1.01323	0.316866	1.02454	0.606769	3.5486	0.418509	3.11673	0.241305	2.72867	0.483103	3.17107	0.415006	3.3519	0.63402	3.30776	0.43136	1.75797	1.02228e-08	1.44733e-07	0.0809383	0.00174512	0.0173866	0.21738	0.302398	0.344429	3.22853	0.0180865
SM 34:1 (SM(d18:1/16:0))	703.576	22.1248	2.50845	0.512044	3.04943	0.459325	3.12728	0.283682	3.25354	0.261332	2.6717	0.292755	3.04971	0.433797	2.4615	0.277731	3.73058	0.302609	3.3446	0.471696	3.52611	0.459657	4.81227	0.35324	5.11804	0.497942	3.56035	0.417342	3.88093	0.478856	3.47052	0.470956	3.75238	0.469995	3.54698	0.548572	3.51408	0.418875	1.14825	0.000237397	0.000665206	1.67821	0.00880862	0.0269263	0.211062	0.409549	0.455243	0.686606	0.0845335
SM 33:1 (SM(d18:1/15:0))	689.56	21.5402	0.303494	0.0366995	0.341387	0.0374324	0.364645	0.0222974	0.356744	0.0234118	0.332826	0.0254117	0.40627	0.0484826	0.30847	0.0318054	0.461636	0.020545	0.451534	0.0898583	0.39182	0.0377381	0.539408	0.0360958	0.578479	0.0466283	0.400441	0.0342662	0.486131	0.0442663	0.397925	0.0260211	0.46037	0.0429988	0.431209	0.0480048	0.431373	0.0400115	1.25809	6.34652e-05	0.000213402	1.42388	0.0476454	0.0877851	0.196705	0.431506	0.477675	0.745703	0.0253473
PC 36:3	784.585	23.6053	0.0294554	0.00435344	0.0458092	0.00890013	0.05119	0.00479633	0.0763006	0.00605039	0.0354295	0.00292247	0.0543152	0.00466775	0.0510274	0.00763289	0.0878797	0.00654576	0.0814136	0.00591224	0.0821922	0.00825855	0.116129	0.0109272	0.0761651	0.0121714	0.0833169	0.0108838	0.0784066	0.00869029	0.0661655	0.00741019	0.0916694	0.0132111	0.118331	0.0180403	0.0852056	0.0143242	1.8015	3.31469e-11	1.48609e-09	1.40228	0.337904	0.432839	0.186951	0.460544	0.507731	1.1187	0.565299
PC 38:5-1?	808.584	23.6711	0.00624181	0.00116142	0.00689614	0.001238	0.00790905	0.000721007	0.00962867	0.00127331	0.00922996	0.00165222	0.00851628	0.000764561	0.00821174	0.0011154	0.0115665	0.00112843	0.0105985	0.00105932	0.0105221	0.00184263	0.0192112	0.00206116	0.0132864	0.00187492	0.0158216	0.00475009	0.0124279	0.00251213	0.00917264	0.00121407	0.0128224	0.00236723	0.0138113	0.00200779	0.0149961	0.00339249	1.41815	2.13838e-06	1.27828e-05	1.56011	0.0639193	0.11022	0.17743	0.494378	0.534142	1.12868	0.94906
FA 20:6	299.202	16.73	0.119584	0.0282435	0.0958928	0.00836159	0.143651	0.0114301	0.119626	0.0108929	0.0884217	0.00686796	0.0992735	0.00924926	0.136969	0.0173623	0.130716	0.0123853	0.155413	0.0181695	0.141121	0.0100856	0.204803	0.033474	0.156104	0.0104673	0.216199	0.0307772	0.150715	0.0145331	0.174086	0.0124005	0.126511	0.00560223	0.150688	0.0191991	0.153891	0.0276146	1.37709	3.40146e-05	0.000127082	1.57246	0.00601121	0.0227749	0.164251	0.494429	0.534142	0.985827	0.406234
SM 36:1 (SM(d18:1/18:0))	731.606	23.1249	0.0338677	0.00555516	0.0367901	0.00406847	0.0422341	0.00417136	0.0441871	0.00463553	0.0368831	0.0045316	0.0491538	0.00821503	0.0300997	0.00397706	0.0494123	0.00336763	0.0461479	0.00606513	0.0486384	0.00528306	0.0895443	0.00455843	0.0967064	0.00961678	0.0703634	0.0134012	0.0706417	0.00513516	0.0595252	0.00703063	0.0679247	0.00897433	0.056437	0.00941764	0.0526411	0.00648707	1.3088	8.47559e-08	8.14262e-07	1.96742	0.00601121	0.0227749	0.123849	0.51921	0.558669	0.54434	0.00267579
Cytidine	487.184	0.679639	0.717767	0.149084	0.841235	0.202775	0.689419	0.105316	0.90123	0.08185	0.563047	0.131959	0.698687	0.116719	0.948689	0.0814021	1.01986	0.141002	0.33622	0.0903659	0.183253	0.0294397	0.149808	0.0245194	0.130953	0.0254647	0.355017	0.0932311	0.371225	0.0742912	0.495065	0.104991	0.658528	0.105111	0.497727	0.0986554	0.571004	0.0931426	1.13704	5.75453e-05	0.000198458	0.187427	0.00174512	0.0173866	0.157885	0.546912	0.583807	4.36039	0.00174512
PC 33:2	744.554	22.9728	0.0239421	0.00409044	0.0263489	0.00354652	0.0270587	0.00240156	0.0348211	0.00200632	0.0214494	0.00153009	0.036125	0.00304046	0.0267251	0.00362866	0.0489483	0.00392734	0.0357725	0.00238941	0.0461053	0.00615862	0.0447459	0.00336146	0.0413271	0.00491487	0.0431853	0.00565336	0.038576	0.00470895	0.0342762	0.00457725	0.0375457	0.00332105	0.0455465	0.00365963	0.0369034	0.00600163	1.56443	1.2687e-07	1.17683e-06	1.144	0.406234	0.496713	0.105505	0.629555	0.65895	0.892959	0.94906
PC 37:6	792.554	24.02	0.218591	0.071882	0.151174	0.0596148	0.123803	0.0121333	0.16551	0.0217963	0.351487	0.0550331	0.228154	0.00988331	0.104752	0.0306878	0.207462	0.0259017	0.115079	0.0219529	0.108827	0.0207028	0.122857	0.0259926	0.120122	0.0216851	0.20346	0.0810731	0.161874	0.0554825	0.0774101	0.0103858	0.121359	0.0451601	0.145383	0.0278958	0.117689	0.0311366	1.11448	0.000605855	0.00152313	0.526494	0.00404099	0.0213142	0.123055	0.717387	0.739376	0.979746	0.94906
L-Lysine	147.113	0.62	3.26021	0.43321	3.89418	0.901864	4.13516	0.791118	4.51413	0.824149	3.33928	0.914266	7.23546	1.11094	2.27519	0.434081	2.22509	0.978463	1.60994	0.783723	1.98162	0.805865	2.11457	0.393897	1.42719	0.909988	2.07211	0.382905	1.33459	0.151775	1.80913	0.181922	2.12265	0.277595	1.74306	0.365877	2.0235	0.191833	1.59094	1.19044e-06	7.62448e-06	0.197249	0.00880862	0.0269263	0.0731307	0.783424	0.798261	1.41782	0.0639193
PC 35:3	770.563	23.4629	0.00544729	0.000861002	0.00709995	0.00105908	0.0101936	0.000688373	0.0089189	0.0006606	0.0064286	0.000555474	0.00892184	0.000477335	0.00875106	0.0011571	0.0104865	0.000694959	0.0102176	0.000522653	0.00937986	0.000839602	0.00998428	0.000487945	0.00909346	0.000949138	0.0090801	0.000661314	0.011228	0.000889205	0.0101352	0.000548175	0.00987332	0.000712988	0.0105523	0.00107946	0.00768065	0.00089589	1.19045	0.000137281	0.000419643	1.01924	0.94906	0.94906	0.0716913	0.82277	0.835189	0.844635	0.337904
Tetrahydroaldosterone	363.215	13.0375	0.0504283	0.00966661	0.0507908	0.00665529	0.0545698	0.00920434	0.0381318	0.0091503	0.0575884	0.0129895	0.0216355	0.00223182	0.0362479	0.010927	0.0533744	0.0140734	0.0449342	0.0109679	0.247102	0.073385	0.25758	0.0794531	0.181753	0.0502338	0.00186572	0.00155972	0.000359677	8.9823e-05	0.00146816	0.000441206	0.00271595	0.00167422	0.000374127	0.000135959	0.00171398	0.00096706	1.25847	3.74302e-05	0.000137928	8.40066	0.00880862	0.0269263	1.32331	0.900452	0.910607	0.00943029	0.0253473
Cytidine-3(2)-Monophisphoric acid	324.058	0.73089	4.11958	0.811021	3.12936	0.52054	2.87594	0.39538	2.84531	0.179169	3.90262	0.639472	3.27659	0.518436	2.27431	0.0754552	2.88129	0.248111	2.05417	0.333957	2.1411	0.201317	1.4	0.443317	1.04205	0.353663	1.74557	0.121954	1.66191	0.188889	1.81281	0.137578	2.0643	0.156563	2.39672	0.228597	2.10858	0.260384	1.63206	7.98791e-07	5.37187e-06	0.31803	0.00880862	0.0269263	0.0356902	0.997222	0.997222	2.02349	0.0180865
N-acetylglutamine	187.072	0.79	0.0637973	0.00592964	0.0555194	0.00623292	0.0617341	0.00275388	0.0736005	0.0104257	0.0500178	0.0134338	0.0500871	0.00411868	0.0645178	0.00538812	0.0644702	0.00769649	0.0620222	0.00595433	0.053643	0.0068725	0.0774892	0.0104108	0.0657548	0.00931757	0.0155378	0.00247588	0.0151309	0.00133151	0.0199079	0.00299732	0.0198132	0.00434635	0.0224409	0.00297933	0.0217413	0.0047697	0.425833	0.232599	0.296536	1.31281	0.224799	0.306959	2.05242	0	0	0.330641	0.00267579
(R)-(+)-Lactamide	90.0554	0.704454	2.6608	0.378249	2.85162	0.404434	3.56303	0.106458	3.52339	0.303122	2.09772	0.292268	3.80064	0.437695	3.45848	0.127134	3.32588	0.392039	2.97756	0.401502	3.88861	0.29193	2.77744	0.474924	2.40983	0.225099	1.57792	0.228858	1.37676	0.0874569	1.40281	0.0721889	1.43643	0.148356	1.36976	0.165089	1.30988	0.0749449	0.0855606	0.772155	0.814548	0.634061	0.0180865	0.0430554	1.91109	0	0	0.543557	0.00174512
DL-homoserine	118.049	0.697521	5.33791	0.88542	7.53611	1.65548	7.87652	0.980753	10.1111	0.895762	6.4025	1.61663	9.6527	1.42365	5.74463	0.77721	9.96827	1.22586	6.88541	1.00709	8.38084	0.923505	7.97352	1.42105	6.49257	0.556583	2.84182	0.318006	2.75925	0.221457	2.33966	0.369973	2.75495	0.317944	3.10004	0.35517	2.71851	0.238898	0.152638	0.716137	0.767494	0.672617	0.179712	0.25048	1.8821	0	0	0.418712	0.00174512
Trp	203.081	5.07736	2.87603	0.431331	3.65104	0.785459	4.04688	0.5065	4.55709	0.456802	3.31146	0.722343	4.72369	0.561633	2.85567	0.380641	5.06395	0.554533	3.42743	0.508644	2.4154	0.378924	2.65344	0.36399	2.25322	0.247176	1.16186	0.118533	1.18404	0.0457493	1.00785	0.0941633	1.45503	0.197326	1.21631	0.124325	1.18191	0.052887	0.843014	0.013522	0.0252599	0.477004	0.00601121	0.0227749	1.71651	0	0	0.524542	0.00174512
LPC 22:1 sn-2	578.413	18.2365	0.131994	0.0298101	0.0864271	0.0219065	0.104181	0.0069775	0.0884643	0.00798315	0.184876	0.0546504	0.1903	0.0180073	0.0712466	0.0113005	0.108163	0.0117177	0.103144	0.0211034	0.235936	0.0544202	0.234956	0.0193007	0.258843	0.0217083	0.0468166	0.0100795	0.036595	0.00571955	0.0543196	0.00894713	0.0452446	0.0087489	0.0344285	0.00556395	0.0282295	0.00723232	0.672452	0.0234728	0.0410011	1.36019	0.0476454	0.0877851	1.64247	1.11022e-16	4.26642e-15	0.10906	0.00174512
LPC 20:1 sn-2	550.386	16.9082	0.48893	0.12194	0.298408	0.0789371	0.366845	0.0536472	0.371447	0.0390381	0.720294	0.209425	0.928119	0.118918	0.239109	0.0470395	0.424499	0.0442825	0.40301	0.104708	1.08007	0.239199	1.15422	0.0846486	1.24479	0.114988	0.19322	0.0439372	0.16189	0.0211073	0.276628	0.0629376	0.19632	0.0284909	0.231737	0.0426783	0.166014	0.0386253	0.831837	0.0018917	0.00424057	1.34119	0.0845335	0.134553	1.50282	1.33227e-15	4.47976e-14	0.133367	0.00174512
D-Norvaline	116.07	0.897555	22.2069	4.45556	29.6557	7.17325	31.7145	4.07602	38.6209	3.73133	26.4635	6.33136	39.3942	6.36878	21.464	3.3334	41.3109	4.58356	29.0497	4.82259	20.8651	2.86753	19.6841	2.67278	20.6298	2.07241	10.8032	1.24488	10.0786	0.837466	8.54517	1.30349	11.3647	1.75397	10.8836	1.83157	10.1323	0.701265	0.743621	0.032601	0.05447	0.523675	0.0253473	0.0541145	1.65856	2.66454e-15	7.96401e-14	0.491152	0.00174512
LPC 22:5	570.351	15.2783	0.448383	0.157633	0.174431	0.0896602	0.128214	0.0424181	0.221347	0.0402506	0.980417	0.288005	0.786399	0.149634	0.0779576	0.0252931	0.348118	0.0514659	0.292123	0.113074	0.864636	0.264011	1.48257	0.186091	2.01701	0.261251	0.18655	0.0572671	0.0885323	0.0211453	0.0795978	0.0337271	0.0998855	0.0328431	0.100833	0.0232498	0.134364	0.050066	0.917593	0.000140483	0.000419888	2.56487	0.00404099	0.0213142	1.32999	9.32587e-15	2.2806e-13	0.0666152	0.00174512
LPC 20:5 sn-2	542.324	14.1445	4.28309	1.75424	1.6488	0.939055	0.989972	0.321876	1.83522	0.360905	10.0972	3.12928	6.65164	1.30073	0.631065	0.170245	3.05781	0.467524	2.36459	0.883604	7.58645	2.29423	10.078	1.0707	11.8816	1.3951	1.25315	0.346941	0.647169	0.181317	0.567373	0.197106	0.699346	0.200993	0.92452	0.18767	0.999038	0.335039	0.540724	0.0503414	0.0782766	1.78627	0.0253473	0.0541145	1.4201	1.43219e-14	2.96353e-13	0.0840825	0.00174512
5-Hydroxytryptophan	219.077	2.1	0.129308	0.0248273	0.138993	0.0324338	0.129338	0.012478	0.157056	0.0167684	0.189361	0.0409718	0.244596	0.059449	0.148544	0.0283169	0.25377	0.0325348	0.177562	0.0412686	0.121707	0.0150692	0.0999655	0.0168563	0.0789208	0.0133003	0.0415428	0.00146333	0.0454484	0.00439776	0.0485011	0.0061228	0.0488907	0.00613726	0.0476287	0.00532176	0.0417629	0.0044815	0.368503	0.318256	0.380493	0.322658	0.00267579	0.0199941	1.57358	5.29576e-14	8.9035e-13	0.529175	0.0253473
SDMA (or ADMA)	203.15	0.685245	0.818711	0.186924	1.24287	0.463481	1.32264	0.22948	1.60724	0.289001	0.992441	0.255573	1.97891	0.256935	1.1384	0.232215	2.24007	0.280708	1.85857	0.395164	1.63628	0.397241	1.33298	0.317759	1.16515	0.334318	0.314608	0.0551309	0.204441	0.0234746	0.249481	0.042377	0.224526	0.0333003	0.414052	0.13466	0.267946	0.0353762	0.409013	0.200165	0.260117	0.588784	0.0845335	0.134553	1.74294	5.9508e-14	9.41627e-13	0.229967	0.00404099
Ornithine	131.083	0.75	0.55053	0.0868081	0.753817	0.186118	0.831391	0.135449	1.01361	0.112435	1.19568	0.625585	1.06722	0.151354	0.397653	0.0774979	0.590645	0.101352	0.701668	0.201386	1.3585	0.224492	2.42699	0.339126	2.01502	0.350679	0.4171	0.04512	0.349447	0.014124	0.247695	0.0401702	0.28852	0.0320098	0.338415	0.0563956	0.300118	0.0369113	0.671567	0.0275446	0.0468956	1.88809	0.00880862	0.0269263	1.40962	8.90399e-14	1.26062e-12	0.148941	0.00174512
LPE 18:1 sn-2	480.308	15.56	0.290011	0.112599	0.158551	0.0823722	0.108535	0.0108087	0.116647	0.0127409	0.393774	0.0802816	0.369154	0.0213503	0.0642487	0.0111594	0.110685	0.00957589	0.0659505	0.00758065	0.176458	0.0401792	0.232652	0.0408099	0.410713	0.0301209	0.0450436	0.0089961	0.0689382	0.015115	0.048602	0.010143	0.0688557	0.0184142	0.0807791	0.00968107	0.0639079	0.0109314	0.561751	0.0389911	0.0635674	1.11258	0.277439	0.362287	1.23773	1.05471e-13	1.41858e-12	0.155602	0.00174512
Indoline	120.08	1.45693	3.96135	0.73511	5.01006	1.25117	5.50215	0.635461	6.31448	0.681373	4.77919	1.09975	7.04863	1.02682	3.60313	0.503937	7.16998	0.800794	4.72968	0.829303	3.47884	0.620141	3.4304	0.673048	3.17523	0.223875	1.99777	0.2324	1.80906	0.107827	1.57189	0.237551	1.8664	0.27678	1.9076	0.356914	1.62834	0.129498	0.849658	0.0137387	0.0253132	0.450474	0.00267579	0.0199941	1.55607	2.31259e-13	2.70472e-12	0.512826	0.00174512
Phe	166.086	1.46183	8.83157	1.66842	11.1198	2.77968	12.1884	1.41628	13.9604	1.4779	10.1982	2.3489	15.0933	2.2272	7.8246	1.12394	15.4177	1.73072	10.1192	1.82717	7.35601	1.33809	7.2315	1.4431	6.60764	0.466499	4.177	0.485633	3.83268	0.227297	3.29139	0.505095	3.95125	0.596015	4.17263	0.762084	3.54298	0.275974	0.922696	0.0072129	0.0144796	0.437785	0.00267579	0.0199941	1.53688	4.41536e-13	4.64286e-12	0.536194	0.00174512
D-Proline	114.055	0.785314	10.9012	2.07855	14.0824	3.20366	15.5396	2.04201	19.7952	1.76979	12.9828	2.49866	17.393	2.54474	11.361	1.7362	17.6115	1.54634	13.476	1.73185	14.5307	1.70417	9.38474	4.1533	11.3847	1.22391	4.70312	0.567144	4.41196	0.382792	3.73439	0.470663	5.25794	0.913631	5.12856	0.425014	4.53732	0.34829	0.571831	0.114898	0.16182	0.654557	0.110223	0.170402	1.69704	4.97491e-13	4.95648e-12	0.398546	0.00174512
Unknown2	494.324	19.0584	0.00696868	0.00247024	0.00347356	0.00132193	0.00328663	0.00094876	0.00518225	0.000602392	0.0069467	0.00180336	0.00913763	0.00130747	0.0019161	0.000638294	0.00523306	0.000560646	0.0042939	0.00103054	0.00762132	0.00164145	0.0119379	0.00195543	0.0108288	0.00192647	0.00273738	0.00126203	0.00135869	0.000170726	0.00126742	0.000623644	0.00102816	0.000195861	0.00132894	0.000274139	0.00125293	0.000445907	0.406932	0.190361	0.251015	1.18508	0.654721	0.710161	1.48248	1.37457e-12	1.19277e-11	0.115703	0.00174512
LPC 22:4	572.371	16.03	0.0993313	0.039166	0.038677	0.0196265	0.0344122	0.0110163	0.0655828	0.0152646	0.20536	0.0621437	0.190401	0.0397184	0.0224067	0.00732691	0.103478	0.0239614	0.0668008	0.0254258	0.16911	0.0479464	0.246639	0.0243662	0.320027	0.0329336	0.0612661	0.020125	0.0341396	0.00931494	0.0277786	0.0106628	0.0399482	0.0110778	0.0440248	0.0109834	0.052816	0.0182324	0.668124	0.0123077	0.0233154	1.68081	0.0350057	0.0692392	1.28899	4.14369e-12	3.09626e-11	0.165036	0.00174512
LPE 18:1 sn-1	480.308	15.75	0.411403	0.104074	0.303413	0.110807	0.346359	0.0288935	0.490464	0.139582	0.517589	0.0650472	1.11419	0.128764	0.211444	0.0451007	0.64238	0.287196	0.239993	0.0554491	0.504131	0.117379	1.14916	0.259003	2.15318	0.30209	0.111443	0.0321486	0.114395	0.0248743	0.115713	0.0184784	0.201823	0.0386814	0.187122	0.0288331	0.142362	0.0274194	0.707992	0.00286317	0.00611264	1.9325	0.0180865	0.0430554	1.22755	1.15294e-11	7.56441e-11	0.0661174	0.00174512
LPC 22:6 sn-2	568.34	14.933	3.78786	1.44127	1.30775	0.758664	0.780376	0.21937	1.60342	0.311964	9.33361	3.07087	4.79413	0.793775	0.591685	0.162584	2.12577	0.330572	2.01857	0.848017	5.58022	1.74326	9.75966	1.47098	15.1948	2.84141	1.3055	0.398226	0.644769	0.165288	0.542903	0.201034	0.596264	0.176172	0.626275	0.120442	0.783851	0.25909	0.670551	0.0114765	0.0220512	3.16946	0.00267579	0.0199941	1.23779	1.7734e-11	1.10941e-10	0.0515868	0.00174512
FA 16:0	255.233	18.1774	46.2973	9.55475	41.3795	13.8743	32.6774	3.66376	38.0071	3.40839	37.4504	4.85459	60.5445	11.2755	27.4838	2.97971	39.3864	4.74901	41.7313	9.18851	44.0293	5.14479	62.6927	7.05101	65.6213	5.56971	30.2031	5.23415	23.0977	0.801032	21.6357	2.03867	26.9781	1.73375	23.2162	1.80324	24.9971	2.82965	0.316814	0.354206	0.41523	1.08385	0.224799	0.306959	1.46322	2.03526e-11	1.24428e-10	0.380929	0.00174512
LPC 20:4	544.34	14.8936	1.43792	0.566719	0.622055	0.296637	0.493969	0.145308	0.796259	0.150905	3.1637	0.916549	2.31624	0.434584	0.335656	0.0745832	1.29785	0.26761	0.802238	0.265556	2.38653	0.703674	3.12532	0.324374	3.5961	0.384448	0.81589	0.196843	0.480825	0.109996	0.402271	0.118733	0.503405	0.132179	0.655157	0.133685	0.696849	0.218502	0.482698	0.0856684	0.125928	1.55256	0.110223	0.170402	1.28002	4.12691e-11	2.41335e-10	0.193779	0.00174512
Carnitine	162.111	0.700796	1.27217	0.168846	1.32217	0.0948013	1.04319	0.2013	1.5399	0.18391	1.02637	0.21605	1.62794	0.11238	2.01201	0.23879	2.32448	0.175039	1.63127	0.21114	2.06687	0.354512	0.86793	0.0759609	1.41939	0.224486	2.9354	0.536882	3.07344	0.414059	2.94733	0.444392	2.63632	0.313639	3.14543	0.166012	3.97362	0.206107	0.998302	0.000671173	0.00167172	0.871889	0.277439	0.362287	1.55484	4.27134e-11	2.44466e-10	2.79953	0.00174512
LPE 16:0 sn-2	454.293	14.9823	0.313106	0.11879	0.145582	0.0623041	0.108323	0.00546117	0.125117	0.0161153	0.358929	0.0515397	0.305797	0.0177692	0.0797921	0.0124643	0.130104	0.010441	0.0972848	0.00823927	0.173825	0.0373677	0.175609	0.0232954	0.31612	0.0299217	0.0746151	0.012765	0.0888854	0.015372	0.0714484	0.011733	0.0777752	0.0143296	0.0942812	0.0124248	0.0604731	0.00937667	0.695506	0.0178251	0.0323984	1.03376	0.848006	0.85757	1.26213	4.59697e-11	2.52364e-10	0.191298	0.00174512
L-Tyrosine	180.065	1.56841	6.93778	1.42372	9.50911	2.51163	9.66837	1.4101	11.809	1.17945	8.39288	1.96731	12.4341	2.20464	6.34591	1.06452	13.217	1.39818	9.45771	1.65202	6.51193	1.24013	7.44005	1.32614	5.65265	0.772075	4.04249	0.539106	3.68163	0.289377	3.17876	0.614646	3.89413	0.539233	4.26518	0.803491	3.56602	0.368776	0.644846	0.0706025	0.105512	0.454611	0.00880862	0.0269263	1.44266	5.09844e-11	2.69814e-10	0.630858	0.0476454
7-Ketocholesterol	401.341	19.9182	3.11438	0.92441	3.26972	0.414946	3.37475	0.338567	1.97301	0.35906	0.818697	0.204815	1.58339	0.290013	3.76529	0.427713	2.20702	0.372057	3.36173	0.570536	3.59086	0.276738	2.53039	0.44232	1.96595	0.341535	3.9405	1.15177	5.095	0.686362	7.87022	0.456911	7.01126	1.1146	6.27237	0.812497	5.12968	0.663319	0.645745	0.0396546	0.0640282	1.2416	0.565299	0.63893	1.50027	7.94665e-11	4.11086e-10	2.60927	0.00601121
LPC 20:2 sn-2	548.372	16.0461	0.953141	0.330232	0.491923	0.181143	0.570936	0.143143	0.829346	0.12982	1.68438	0.532672	2.0033	0.258179	0.341368	0.0909072	0.928934	0.0954864	0.947358	0.331506	2.94703	0.862616	2.98145	0.183985	3.08761	0.404097	0.568878	0.169868	0.373204	0.0626311	0.499285	0.160461	0.43233	0.107426	0.551565	0.136043	0.471573	0.158645	0.974508	0.000465675	0.0012281	1.54126	0.0476454	0.0877851	1.32191	1.04673e-10	5.31265e-10	0.152731	0.00174512
FA 14:0	227.201	17.0962	2.44325	0.57288	2.24915	0.987682	1.41918	0.182904	1.85387	0.298731	1.63931	0.25501	2.84412	0.857402	1.32955	0.155734	2.36614	0.546182	2.08089	0.380859	2.69029	0.338859	3.97615	0.636658	3.86086	0.447197	1.80242	0.406181	1.26605	0.0957472	1.12706	0.0995338	1.29141	0.0808845	1.08381	0.0736228	1.33419	0.171731	0.685107	0.0407906	0.0649271	1.35749	0.0350057	0.0692392	1.36237	5.31088e-10	2.55112e-09	0.345568	0.00174512
Inosine	269.088	0.936395	7.33834	0.741256	8.49366	0.663587	8.22024	0.832697	5.29768	0.324202	6.62993	0.769749	5.64585	0.829125	11.3216	1.51637	7.92756	0.84782	5.47026	0.69284	4.34322	0.827008	1.46754	0.341944	1.95677	0.245045	7.88149	0.935824	8.92981	0.68784	13.0694	2.58093	11.7335	1.44503	10.136	0.872804	12.3187	1.9982	0.778323	0.00128192	0.00294732	0.346585	0.00267579	0.0199941	1.34113	6.3822e-10	3.00164e-09	6.29542	0.00174512
Pipecolic acid	128.07	1.03452	0.549167	0.158346	0.879023	0.383602	0.838163	0.240423	1.28392	0.245486	0.621028	0.144877	0.829749	0.150614	0.660613	0.239119	0.901977	0.187964	0.809242	0.30616	0.611199	0.17122	1.74905	0.265385	2.71876	0.720144	0.128437	0.0111984	0.228106	0.0284644	0.147287	0.0302074	0.126349	0.0185968	0.147277	0.00951071	0.202834	0.0421195	0.696826	0.0259698	0.0447813	3.27661	0.0350057	0.0692392	1.35384	6.47193e-10	3.00164e-09	0.0746053	0.00267579
L-Serine	106.05	0.713402	0.71091	0.116736	0.996146	0.228494	1.06282	0.13224	1.27341	0.141749	0.777689	0.178311	1.3921	0.166296	0.999143	0.127665	1.59217	0.212863	1.15557	0.167035	1.05596	0.154287	0.496492	0.0999507	0.441722	0.125592	0.565222	0.113899	0.412952	0.0358664	0.478168	0.0690027	0.422466	0.0553497	0.55194	0.118815	0.440208	0.0390967	0.3031	0.389446	0.450687	0.317306	0.00601121	0.0227749	1.24743	1.21259e-09	5.34732e-09	0.996572	0.110223
Citric acid	191.02	0.55	40.2055	11.3077	37.6862	8.48001	12.8847	2.73801	15.1181	5.54056	30.1797	8.57051	6.02848	1.58492	49.9027	10.2363	19.5968	4.84162	7.95942	2.61573	9.46339	2.59941	23.1883	3.83797	22.6535	4.85549	48.0475	5.9996	65.6636	12.2521	103.544	35.5662	73.3579	12.2281	55.8013	9.56026	80.3055	12.2118	0.116706	0.677808	0.735203	3.75775	0.0253473	0.0541145	1.40112	1.13488e-08	4.69666e-08	3.54495	0.00601121
LPC 22:1 sn-1	578.418	18.5501	0.0989857	0.0179931	0.0565642	0.00895349	0.0944814	0.00642499	0.0736727	0.018996	0.0532466	0.00472454	0.142647	0.0205944	0.0885037	0.0114428	0.115968	0.0557926	0.107646	0.012889	0.0820543	0.00711242	0.0909166	0.0205102	0.103549	0.00847434	0.036832	0.00868149	0.0260385	0.00292309	0.0479725	0.00670253	0.0547981	0.00807416	0.0309105	0.00412198	0.0215812	0.00188072	0.341374	0.303541	0.369468	0.72591	0.179712	0.25048	1.4545	1.563e-08	6.18304e-08	0.208416	0.00174512
FA 18:2	279.233	17.8804	10.1452	2.02525	6.82159	1.61794	9.22141	1.38799	18.9371	5.06584	7.36716	1.61223	19.5574	4.33381	7.04162	1.46123	24.3051	9.96655	13.8542	2.49423	14.1014	2.07282	26.8995	7.61611	38.2496	6.28811	7.15695	1.69997	6.36926	0.670595	5.45149	0.728143	7.99802	1.10157	5.75705	0.805296	5.59429	0.744665	0.974093	0.00126484	0.00293312	1.95576	0.0253473	0.0541145	1.25271	3.26195e-08	1.23587e-07	0.146257	0.00174512
1-Methylguanosine	298.114	1.01722	0.0535679	0.0149816	0.0506945	0.0120923	0.0362048	0.00476176	0.0582017	0.00930928	0.0467687	0.00801879	0.0545564	0.0122433	0.0723824	0.00686614	0.0710075	0.0120064	0.0503052	0.0142055	0.024205	0.00659113	0.0342652	0.00495116	0.0365956	0.00652003	0.0170357	0.00639668	0.0207054	0.00585783	0.0180328	0.00839392	0.0288294	0.00707491	0.0189639	0.00567167	0.0181586	0.00449796	0.141075	0.745575	0.792726	0.670785	0.277439	0.362287	1.26408	3.59997e-08	1.34499e-07	0.496196	0.0476454
LPE 18:2 sn-1	478.293	14.9642	0.187319	0.059684	0.135309	0.0682222	0.122008	0.0172027	0.205874	0.056303	0.289144	0.0396246	0.509071	0.0642783	0.0642486	0.015899	0.265128	0.128648	0.0952017	0.018742	0.167618	0.0419834	0.23642	0.0831805	0.351179	0.0457019	0.0262291	0.010178	0.0281648	0.00844653	0.0197135	0.00488306	0.0571671	0.0154803	0.0522302	0.0102506	0.0457307	0.011106	0.403396	0.19221	0.252217	0.689842	0.0845335	0.134553	1.2763	5.68857e-08	2.0962e-07	0.130221	0.00174512
L-Asparagine	133.066	0.697991	0.819727	0.139535	1.12889	0.277638	1.23895	0.162817	1.47068	0.217309	0.799653	0.187062	1.62716	0.257999	1.15165	0.188658	2.10549	0.350043	1.25855	0.292935	0.812722	0.207677	0.121924	0.0161737	0.246825	0.160249	0.376685	0.0565063	0.294154	0.0232156	0.362561	0.0353811	0.388654	0.0495737	0.525314	0.109615	0.393959	0.0280625	0.564989	0.0690737	0.103959	0.15169	0.00404099	0.0213142	1.00197	5.8879e-08	2.14033e-07	1.5961	0.0253473
LPE 18:2 sn-2	478.293	14.6678	1.53407	0.611935	0.666522	0.215416	0.628107	0.0766827	0.970892	0.123203	2.55843	0.39842	3.19502	0.208805	0.384926	0.0729646	0.840768	0.104165	0.657965	0.169209	1.57814	0.423059	2.16619	0.557943	2.28437	0.549493	0.318053	0.0750664	0.331092	0.0680308	0.223687	0.0595075	0.448963	0.183948	0.550791	0.0849573	0.414412	0.117985	0.343763	0.187499	0.248459	0.714979	0.14172	0.210622	1.20245	1.44921e-07	4.81281e-07	0.181412	0.00267579
Carnitine C2:0	204.121	0.753211	1.16793	0.192373	1.22058	0.192972	1.22804	0.240025	1.58833	0.162833	1.05998	0.153334	1.74406	0.173002	1.13792	0.133623	1.56012	0.197375	1.26896	0.246203	1.55395	0.246202	0.818359	0.0729679	1.13961	0.315216	2.50717	0.396944	3.11057	0.486146	2.01015	0.276359	2.54424	0.543835	1.91248	0.24597	1.64888	0.218193	0.278811	0.454663	0.516052	0.653424	0.110223	0.170402	1.29803	1.97399e-07	6.39763e-07	1.44688	0.14172
FA 17:0	269.248	18.6586	1.44471	0.367344	1.35028	0.576739	0.885012	0.0902204	0.956171	0.0715446	1.09049	0.15524	1.76821	0.397819	0.820144	0.0853443	1.14607	0.102575	1.37111	0.350022	1.29573	0.160547	1.64472	0.195545	1.57065	0.177621	0.951869	0.225601	0.772928	0.0324271	0.675297	0.0634334	0.804156	0.0500679	0.758817	0.0541434	0.774451	0.0760793	0.138403	0.713701	0.767494	0.888268	0.848006	0.85757	1.26823	3.78374e-07	1.2117e-06	0.493078	0.00267579
MG 18:0	359.316	19.85	0.0160144	0.00596266	0.00792515	0.00344471	0.005615	0.00138389	0.0181925	0.0136074	0.004806	0.000844558	0.0210913	0.00760588	0.0088359	0.00121278	0.0183405	0.00981733	0.0139261	0.00521969	0.00765477	0.0015759	0.0265429	0.00774702	0.0550195	0.0127534	0.00517013	0.000874906	0.00582667	0.00171116	0.00998882	0.00152115	0.00610366	0.000665052	0.00353426	0.000388064	0.00407353	0.000342056	0.697933	0.0273871	0.0468956	2.60863	0.0639193	0.11022	1.0401	1.87089e-06	5.54311e-06	0.074038	0.00174512
PC 34:1	760.584	24.019	4.33845	0.823008	4.89342	0.522269	5.11714	0.252886	5.35322	0.48686	5.13619	0.613618	5.18565	0.311615	4.47588	0.335166	6.32398	0.567398	5.12132	0.505195	4.87707	0.357529	5.96551	0.434142	4.89551	0.601732	6.96386	0.297279	7.3662	0.704261	7.58923	0.866851	7.03677	0.697336	8.05707	0.844769	6.08465	0.950432	0.298571	0.355029	0.41523	0.94405	0.848006	0.85757	1.24472	1.87518e-06	5.54311e-06	1.2429	0.482203
LPE 18:0	482.324	16.7458	1.22439	0.2759	0.988301	0.27078	1.41906	0.0910675	1.87132	0.495234	1.56748	0.210267	3.14371	0.343664	0.945628	0.180121	2.26628	0.987313	1.24255	0.169649	1.07288	0.170443	1.56278	0.435396	1.75459	0.148283	0.624931	0.119244	0.580904	0.0701869	0.532594	0.0718931	0.764625	0.0946583	0.597823	0.0628553	0.431016	0.073028	0.373438	0.283701	0.351685	0.558126	0.0253473	0.0541145	1.19157	2.35836e-06	6.67788e-06	0.24565	0.00174512
FA 26:4	387.325	20.0022	0.00138621	0.000227084	0.000698954	0.000192235	0.00100416	0.000147358	0.00202446	0.000747832	0.00138975	0.000679511	0.00347321	0.00127909	0.000855245	0.000189039	0.00283219	0.000860268	0.00461472	0.00298711	0.00227696	0.000564296	0.0048769	0.00112431	0.00602868	0.000974863	0.000316291	0.000160128	0.00034359	8.30152e-05	0.000722949	0.000155941	0.000909435	0.000138547	0.000560733	0.000165939	0.000596271	0.000226111	0.97147	0.00428456	0.00900427	1.73576	0.0845335	0.134553	1.18559	2.73766e-06	7.59207e-06	0.0989057	0.00174512
LPC 20:2 sn-1	548.371	16.3	0.251696	0.048608	0.164906	0.048743	0.273245	0.0368267	0.403636	0.130325	0.231889	0.0466678	0.548924	0.0717357	0.186848	0.0330421	0.697951	0.395287	0.370994	0.0518897	0.464429	0.106611	0.63655	0.158005	0.587284	0.0499515	0.209666	0.0670856	0.131225	0.0147897	0.122941	0.0211367	0.179217	0.0255826	0.124779	0.0130063	0.119011	0.0224311	0.795679	0.0165256	0.0302408	1.06988	0.848006	0.85757	1.18466	3.15435e-06	8.65837e-06	0.202647	0.00174512
4-Methylvaleric acid	115.075	5.30277	0.521931	0.121081	0.735252	0.20489	0.423531	0.0635247	0.306488	0.0239718	0.262639	0.063925	0.597967	0.237908	0.480111	0.0953437	0.275695	0.0198105	0.314118	0.0721704	0.291357	0.0377402	0.236094	0.0357317	0.170875	0.0369662	0.465794	0.0835728	0.474895	0.0975516	0.473794	0.0948146	0.543854	0.0774446	0.471253	0.0607021	0.583403	0.100521	0.929992	0.00588908	0.011911	0.285761	0.00601121	0.0227749	1.16466	6.91618e-06	1.80785e-05	3.4142	0.00404099
FA 22:6	327.233	17.9485	9.23527	2.50185	9.96639	4.2316	23.6015	8.61319	105.792	32.9127	34.0787	29.0252	79.2601	37.1744	19.3939	6.434	138.438	71.2397	58.0477	23.7107	16.8197	3.53633	79.8633	29.7547	169.358	39.5941	14.956	6.49392	8.91966	2.8023	10.307	3.91689	19.7902	10.8614	9.45029	3.07973	9.62243	4.28341	0.649452	0.0342524	0.056527	2.13674	0.0476454	0.0877851	1.04958	6.98946e-06	1.80785e-05	0.0568171	0.00267579
PC 32:0	734.569	23.8377	1.10837	0.174183	1.54562	0.168758	1.77731	0.0914862	2.14444	0.19349	1.36925	0.117676	1.54561	0.131872	1.54961	0.163855	2.1918	0.201751	1.69657	0.20637	1.41949	0.15446	2.01746	0.11637	1.6787	0.168836	2.45122	0.125168	2.9205	0.264704	2.52953	0.260662	2.27978	0.346927	2.44181	0.279968	1.63096	0.227884	0.544013	0.0597617	0.0918622	1.0861	0.565299	0.63893	1.10614	7.36638e-06	1.8872e-05	0.971562	0.94906
13-Cis-Acitretin	325.184	17.5632	2.05521	0.187098	2.46314	0.340841	2.43627	0.338651	9.97994	7.15282	2.51449	0.188169	2.41477	0.147906	2.55095	0.332807	2.20033	0.170314	2.65105	0.205921	2.98205	0.517601	3.5235	0.523159	3.35411	0.689927	2.29106	0.0951249	1.91126	0.0685524	1.91646	0.0434728	1.90527	0.0295122	1.93675	0.0472766	1.92003	0.0628187	0.218002	0.533782	0.594834	1.389	0.565299	0.63893	1.17233	8.0174e-06	2.0346e-05	0.572441	0.0639193
FA 15:0	241.217	17.6805	1.21443	0.306494	1.19585	0.492889	0.759785	0.0633318	0.870448	0.0932621	0.832047	0.12917	1.34838	0.401529	0.734506	0.0622379	0.985377	0.156531	0.895191	0.103903	1.02434	0.120916	1.36244	0.169374	1.27292	0.137335	0.887906	0.213103	0.694947	0.0367652	0.639608	0.0556599	0.725105	0.0405821	0.687941	0.03587	0.754258	0.0838964	0.028023	0.946507	0.957182	0.944041	0.277439	0.362287	1.08948	1.08976e-05	2.73968e-05	0.59254	0.00880862
Abietic acid	303.231	17.9366	0.0836095	0.0151313	0.0656809	0.0219171	0.0912789	0.0144994	0.170315	0.0520214	0.126002	0.0397316	0.185033	0.0533964	0.0816494	0.0190089	0.265138	0.0978059	0.17358	0.0408315	0.0352355	0.00917247	0.233956	0.0891608	0.478855	0.13731	0.0701421	0.0373193	0.0564126	0.0141124	0.0305527	0.0054084	0.075865	0.0306495	0.0456656	0.0140169	0.0480712	0.00985036	0.768913	0.0121059	0.0230956	2.58795	0.0639193	0.11022	1.01565	1.12152e-05	2.79342e-05	0.100388	0.00880862
LPE 20:1	508.341	17.1414	0.080797	0.016521	0.0565753	0.0178696	0.083569	0.00619997	0.103982	0.0347013	0.0916546	0.0124303	0.224883	0.026921	0.0537734	0.0119722	0.141957	0.0686303	0.0628645	0.0121594	0.0592595	0.0109674	0.0634405	0.0224323	0.0705693	0.00731379	0.0189664	0.00515427	0.019896	0.00339701	0.0204508	0.00290035	0.0348162	0.00558213	0.0256681	0.00403289	0.017779	0.00358603	0.707707	0.029089	0.0492135	0.313804	0.00174512	0.0173866	1.0937	1.48256e-05	3.49832e-05	0.251937	0.00174512
PC 38:4	810.598	24.7197	0.0217806	0.00356838	0.0223423	0.00254608	0.027251	0.00346476	0.0171937	0.00141564	0.0228203	0.00177189	0.0202716	0.00239774	0.0278376	0.00566206	0.0267625	0.00179668	0.0210033	0.00176108	0.030858	0.00544706	0.0263389	0.00273652	0.019591	0.00245744	0.042053	0.00833828	0.0376366	0.00427372	0.0426463	0.0035186	0.031956	0.00608624	0.042718	0.00417667	0.0292924	0.0047831	0.629039	0.0691775	0.103959	0.966431	0.848006	0.85757	1.10882	2.2727e-05	5.22527e-05	1.49519	0.110223
FA 19:0	297.28	19.5419	0.415937	0.096331	0.318042	0.114813	0.228725	0.0219744	0.237095	0.0155996	0.351206	0.048283	0.454624	0.0676602	0.208561	0.0217684	0.253756	0.0210294	0.393725	0.140794	0.315203	0.0434786	0.421624	0.0556373	0.429816	0.0592128	0.207087	0.0491752	0.200205	0.00899256	0.18263	0.0148014	0.223642	0.0150658	0.189336	0.0143992	0.19424	0.0174308	0.0409472	0.945074	0.957182	0.945432	0.749394	0.803136	1.09626	2.48496e-05	5.66487e-05	0.451914	0.00267579
LPC 18:1 sn-1	522.355	15.8843	4.34139	0.749443	2.87791	0.617826	4.68201	0.488498	6.56235	1.88668	3.53483	0.521518	8.67808	1.09164	3.45001	0.586111	11.593	6.70126	5.48697	0.505952	8.41013	1.5395	12.0441	3.38895	11.2251	0.693876	3.89551	1.09797	2.98509	0.236544	3.91667	0.579304	4.11307	0.468797	3.19082	0.25688	2.60706	0.298554	0.931859	0.00481025	0.00987753	1.2935	0.0845335	0.134553	1.05742	3.24438e-05	7.21271e-05	0.232253	0.00174512
Unknown3	494.325	19.27	0.00560483	0.00217057	0.00305506	0.000837684	0.00443384	0.000952088	0.0088638	0.00288475	0.00370904	0.000644945	0.0110226	0.00257366	0.00267728	0.000801867	0.0169317	0.0102004	0.00725325	0.000940467	0.00742526	0.00108219	0.013589	0.00360199	0.0104044	0.000975791	0.00461817	0.00109943	0.00224129	0.000233448	0.00215067	0.000286093	0.00323416	0.000395243	0.00247207	0.00025051	0.0020609	0.000532298	0.641859	0.0486151	0.0763247	0.943912	0.565299	0.63893	1.00753	6.41553e-05	0.000138062	0.19808	0.00174512
FA 21:0	325.311	20.0985	0.151473	0.0368817	0.13049	0.0553264	0.0861467	0.00600897	0.0834898	0.00901204	0.11296	0.0129614	0.164473	0.0424984	0.084569	0.00999725	0.0731143	0.00707956	0.115587	0.041597	0.0983065	0.0115006	0.136831	0.0238404	0.136982	0.0219913	0.0691594	0.0169475	0.06285	0.00356564	0.0611812	0.00474429	0.0753659	0.006197	0.0583394	0.002503	0.0717069	0.00751362	0.281961	0.40177	0.461863	0.832854	0.654721	0.710161	1.0405	9.78842e-05	0.000208975	0.523476	0.00880862
LPC 20:1 sn-1	550.387	17.1985	0.685034	0.0951702	0.394576	0.0553381	0.710129	0.0417575	0.656118	0.196314	0.392128	0.0423223	1.04871	0.117341	0.608831	0.0763492	1.21815	0.722678	0.792098	0.0629172	0.792546	0.119593	0.91793	0.304645	0.798217	0.0471078	0.431252	0.103168	0.301302	0.0277084	0.424541	0.0375722	0.529432	0.0904212	0.307958	0.018941	0.262749	0.0182097	0.553789	0.106392	0.152231	0.761141	0.0476454	0.0877851	1.00596	0.000182641	0.000369402	0.32917	0.00174512
#: the results obtained from two-way ANOVA and false discovery rate (FDR) correction (Benjamini-Hochberg method)
*: the results obtained from Wilcoxon Mann-Whitney test
[truncated: 1 more columns]
