# Supplementary material for: Metabolomics insights into the interaction between Pseudomonas plecoglossicida and Epinephelus coioides
Source: Sci Rep. 2022 Aug 3;12:13309. doi: 10.1038/s41598-022-17387-6 (PMC9349296; doi:10.1038/s41598-022-17387-6)
Supplement: Supplementary file 4 — Supplementary Table S3. [file 41598_2022_17387_MOESM4_ESM.xlsx]

## Sheet: Table S3
Table S3. The result of ROC analysis for the evaluation of discrimination potential
		AUC	SE	Sensitiveity	Specificity
WT vs. PBS	Dihydrosphingosine	0.864	0.045	0.854	0.81
	FA 16:2	0.882	0.038	0.878	0.786
	Combination	0.889	0.039	0.829	0.881
WT vs. clpV-RNAi	Dihydrosphingosine	0.907	0.035	0.854	0.905
	FA 16:2	0.918	0.03	0.78	0.976
	Combination	0.931	0.028	0.854	0.929
